# Supplementary material for: Long‐range pollen transport across the North Sea: Insights from migratory hoverflies landing on a remote oil rig
Source: J Anim Ecol. 2025 Sep 17;94(11):2267–81. doi: 10.1111/1365-2656.70126 (PMC12586786; doi:10.1111/1365-2656.70126)
Supplement: Supplementary file 2 — Supporting Information S1. Illumina unique indexing primers for second stage PCR. [file JANE-94-2267-s002.csv]

Supplementary information S1. Illumina unique indexing primers for second stage PCR
sample_ID	Plate_location	Index_F	Indsex_R
10793_14	A1	GAACTGAGCG	TCGTGGAGCG
10793_15	B1	AGGTCAGATA	CTACAAGATA
10793_16	C1	CGTCTCATAT	TATAGTAGCT
10793_17	D1	ATTCCATAAG	TGCCTGGTGG
10793_20	E1	GACGAGATTA	ACATTATCCT
10793_21	F1	AACATCGCGC	GTCCACTTGT
10793_22	G1	CTAGTGCTCT	TGGAACAGTA
10793_23	H1	GATCAAGGCA	CCTTGTTAAT
10793_24	A2	GACTGAGTAG	GTTGATAGTG
10793_25	B2	AGTCAGACGA	ACCAGCGACA
10793_28	C2	CCGTATGTTC	CATACACTGT
10793_30	D2	GAGTCATAGG	GTGTGGCGCT
10793_31	E2	CTTGCCATTA	ATCACGAAGG
10793_32	F2	GAAGCGGCAC	CGGCTCTACT
10793_33	G2	TCCATTGCCG	GAATGCACGA
10793_34	H2	CGGTTACGGC	AAGACTATAG
10793_35	A3	GAGAATGGTT	TCGGCAGCAA
10793_36	B3	AGAGGCAACC	CTAATGATGG
10793_37	C3	CCATCATTAG	GGTTGCCTCT
10793_38	D3	GATAGGCCGA	CGCACATGGC
10793_39	E3	ATGGTTGACT	GGCCTGTCCT
10793_40	F3	TATTGCGCTC	CTGTGTTAGG
10793_41	G3	ACGCCTTGTT	TAAGGAACGT
10793_42	H3	TTCTACATAC	CTAACTGTAA
10793_43	A4	AACCATAGAA	GGCGAGATGG
10793_44	B4	GGTTGCGAGG	AATAGAGCAA
10793_45	C4	TAAGCATCCA	TCAATCCATT
10793_48	D4	ACCACGACAT	TCGTATGCGG
10793_49	E4	GCCGCACTCT	TCCGACCTCG
10793_51	F4	CCACCAGGCA	CTTATGGAAT
10793_52	G4	GTGACACGCA	GCTTACGGAC
10793_53	H4	ACAGTGTATG	GAACATACGG
10793_54	A5	TGATTATACG	GTCGATTACA
10793_55	B5	CAGCCGCGTA	ACTAGCCGTG
10793_56	C5	GGTAACTCGC	AAGTTGGTGA
10793_58	D5	ACCGGCCGTA	TGGCAATATT
10793_59	E5	TGTAATCGAC	GATCACCGCG
10793_60	F5	GTGCAGACAG	TACCATCCGT
10793_61	G5	CAATCGGCTG	GCTGTAGGAA
10793_62	H5	TATGTAGTCA	CGCACTAATG
10793_63	A6	ACTCGGCAAT	GACAACTGAA
10793_64	B6	GTCTAATGGC	AGTGGTCAGG
10793_93	C6	CCATCTCGCC	TTCTATGGTT
10793_94	D6	CTGCGAGCCA	AATCCGGCCA
10793_95	E6	CGTTATTCTA	CCATAAGGTT
10793_96	F6	AGATCCATTA	ATCTCTACCA
10793_97	G6	GTCCTGGATA	CGGTGGCGAA
10793_98	H6	CAGTGGCACT	TAACAATAGG
10793_99	A7	AGTGTTGCAC	CTGGTACACG
10793_100	B7	GACACCATGT	TCAACGTGTA
10793_101	C7	CCTGTCTGTC	ACTGTTGTGA
10793_104	D7	TGATGTAAGA	GTGCGTCCTT
10793_105	E7	GGAATTGTAA	AGCACATCCT
10793_106	F7	GCATAAGCTT	TTCCGTCGCA
10793_108	G7	CTGAGGAATA	CTTAACCACT
10793_109	H7	AACGCACGAG	GCCTCGGATA
10793_110	A8	TCTATCCTAA	CGTCGACTGG
10793_111	B8	CTCGCTTCGG	TACTAGTCAA
10793_161	C8	CTGTTGGTCC	ATAGACCGTT
10793_162	D8	TTACCTGGAA	ACAGTTCCAG
10793_163	E8	TGGCTAATCA	AGGCATGTAG
10793_164	F8	AACACTGTTA	GCAAGTCTCA
10793_165	G8	ATTGCGCGGT	TTGGCTCCGC
10793_166	H8	TGGCGCGAAC	AACTGATACT
10793_167	A9	TAATGTGTCT	GTAAGGCATA
10793_168	B9	ATACCAACGC	AATTGCTGCG
10793_169	C9	AGGATGTGCT	TTACAATTCC
10793_170	D9	CACGGAACAA	AACCTAGCAC
10793_172	E9	TGGAGTACTT	TCTGTGTGGA
10793_173	F9	GTATTGACGT	GGAATTCCAA
10793_174	G9	CTTGTACACC	AAGCGCGCTT
10793_175	H9	ACACAGGTGG	TGAGCGTTGT
10793_176	A10	CCTGCGGAAC	ATCATAGGCT
10793_177	B10	TTCATAAGGT	TGTTAGAAGG
10793_178	C10	CTCTGCAGCG	GATGGATGTA
10793_179	D10	CTGACTCTAC	ACGGCCGTCA
10793_229	E10	TCTGGTATCC	CGTTGCTTAC
10793_230	F10	CATTAGTGCG	TGACTACATA
10793_231	G10	ACGGTCAGGA	CGGCCTCGTT
10793_232	H10	GGCAAGCCAG	CAAGCATCCG
10793_233	A11	TGTCGCTGGT	TCGTCTGACT
10793_234	B11	ACCGTTACAA	CTCATAGCGA
10793_235	C11	TATGCCTTAC	AGACACATTA
10793_236	D11	ACAAGTGGAC	GCGCGATGTT
10793_237	E11	TGGTACCTAA	CATGAGTACT
10793_238	F11	TTGGAATTCC	ACGTCAATAC
10793_239	G11	CCTCTACATG	GATACCTCCT
10793_240	H11	GGAGCGTGTA	ATCCGTAAGT
10793_241	A12	GTCCGTAAGC	CGTGTATCTT
10793_242	B12	ACTTCAAGCG	GAACCATGAA
10793_open1	C12	TCAGAAGGCG	GGCCATCATA
10793_open2	D12	GCGTTGGTAT	ACATACTTCC
10793_open3	E12	ACATATCCAG	TATGTGCAAT
10793_open4	F12	TCATAGATTG	GATTAAGGTG
10793_open5	G12	GTATTCCACC	ATGTAGACAA
10793_neg	H12	CCTCCGTCCA	CACATCGGTG
