# Supplementary material for: Long‐range pollen transport across the North Sea: Insights from migratory hoverflies landing on a remote oil rig
Source: J Anim Ecol. 2025 Sep 17;94(11):2267–81. doi: 10.1111/1365-2656.70126 (PMC12586786; doi:10.1111/1365-2656.70126)
Supplement: Supplementary file 3 — Supplementary information S2. Episyrphus balteatus samples collected. Supplementary information S2.1. Pollen reads per plant species found in each hoverfly sample, using a 95% probability of plant sequence species match (Table A). Table B show these data with a filter applied for plants with 10 or more reads. All assignments that didn't reach species level were removed. These data were used for all analysis. Supplementary information S2.2. Hoverfly samples with pollen from a plant with restricted geographical distribution. Supplementary information S2.3. Plant species found in each date with fly sample numbers. Cells highlighted in blue show plant species shared between movement events. Supplementary information S2.4. Beta diversity index between movement dates. Supplementary information S2.5. Combined hoverfly information, plant species transported, movement date and estimated origin and destination locations. Supplementary information S2.6. Plant species present and absent from likely destination of migratory hoverflies—Scotland, Orkney or Shetland. [file JANE-94-2267-s001.xlsx]

## Sheet: S2 Hoverfly samples
Supplementary information S2. Episyrphus balteatus samples collected
ID	species	sex	date
14	Episyrphus balteatus	m	24-25/07/2021		used for sequencing
15	Episyrphus balteatus	m	24-25/07/2021
16	Episyrphus balteatus	m	24-25/07/2021		Movement date	Female	Male	unsexed
17	Episyrphus balteatus	f	24-25/07/2021		24-25/07/2021	24	12	0
20	Episyrphus balteatus	f	24-25/07/2021		2022-06-30	12	2	2
21	Episyrphus balteatus	f	24-25/07/2021		2023-06-10	17	1	0
22	Episyrphus balteatus	m	24-25/07/2021		2023-06-12	11	3	0
23	Episyrphus balteatus	f	24-25/07/2021		Total	64	18	2
24	Episyrphus balteatus	m	24-25/07/2021
25	Episyrphus balteatus	m	24-25/07/2021
28	Episyrphus balteatus	f	24-25/07/2021
30	Episyrphus balteatus	m	24-25/07/2021
31	Episyrphus balteatus	f	24-25/07/2021
32	Episyrphus balteatus	f	24-25/07/2021
33	Episyrphus balteatus	m	24-25/07/2021
34	Episyrphus balteatus	f	24-25/07/2021
35	Episyrphus balteatus	m	24-25/07/2021
36	Episyrphus balteatus	f	24-25/07/2021
37	Episyrphus balteatus	f	24-25/07/2021
38	Episyrphus balteatus	f	24-25/07/2021
39	Episyrphus balteatus	f	24-25/07/2021
40	Episyrphus balteatus	f	24-25/07/2021
41	Episyrphus balteatus	f	24-25/07/2021
42	Episyrphus balteatus	f	24-25/07/2021
43	Episyrphus balteatus	f	24-25/07/2021
44	Episyrphus balteatus	f	24-25/07/2021
45	Episyrphus balteatus	f	24-25/07/2021
48	Episyrphus balteatus	f	24-25/07/2021
49	Episyrphus balteatus	m	24-25/07/2021
51	Episyrphus balteatus	f	24-25/07/2021
52	Episyrphus balteatus	f	24-25/07/2021
53	Episyrphus balteatus	f	24-25/07/2021
54	Episyrphus balteatus	m	24-25/07/2021
55	Episyrphus balteatus	f	24-25/07/2021
56	Episyrphus balteatus	f	24-25/07/2021
58	Episyrphus balteatus	f	24-25/07/2021
59	Episyrphus balteatus	m	24-25/07/2021
60	Episyrphus balteatus	f	24-25/07/2021
61	Episyrphus balteatus	m	24-25/07/2021
62	Episyrphus balteatus	m	24-25/07/2021
63	Episyrphus balteatus	f	24-25/07/2021
64	Episyrphus balteatus	f	24-25/07/2021
93	Episyrphus balteatus	f	2022-06-30
94	Episyrphus balteatus	f	2022-06-30
95	Episyrphus balteatus	m	2022-06-30
96	Episyrphus balteatus	m	2022-06-30
97	Episyrphus balteatus	f	2022-06-30
98	Episyrphus balteatus	f	2022-06-30
99	Episyrphus balteatus	f	2022-06-30
100	Episyrphus balteatus	f	2022-06-30
101	Episyrphus balteatus	f	2022-06-30
104	Episyrphus balteatus	f	2022-06-30
105	Episyrphus balteatus	na	2022-06-30
106	Episyrphus balteatus	f	2022-06-30
108	Episyrphus balteatus	na	2022-06-30
109	Episyrphus balteatus	f	2022-06-30
110	Episyrphus balteatus	f	2022-06-30
111	Episyrphus balteatus	f	2022-06-30
161	Episyrphus balteatus	f	2023-06-10
162	Episyrphus balteatus	f	2023-06-10
163	Episyrphus balteatus	f	2023-06-10
164	Episyrphus balteatus	f	2023-06-10
165	Episyrphus balteatus	f	2023-06-10
166	Episyrphus balteatus	f	2023-06-10
167	Episyrphus balteatus	f	2023-06-10
168	Episyrphus balteatus	f	2023-06-10
169	Episyrphus balteatus	f	2023-06-10
170	Episyrphus balteatus	f	2023-06-10
172	Episyrphus balteatus	f	2023-06-10
173	Episyrphus balteatus	f	2023-06-10
174	Episyrphus balteatus	f	2023-06-10
175	Episyrphus balteatus	f	2023-06-10
176	Episyrphus balteatus	f	2023-06-10
177	Episyrphus balteatus	f	2023-06-10
178	Episyrphus balteatus	f	2023-06-10
179	Episyrphus balteatus	m	2023-06-10
229	Episyrphus balteatus	f	2023-06-12
230	Episyrphus balteatus	f	2023-06-12
231	Episyrphus balteatus	f	2023-06-12
232	Episyrphus balteatus	f	2023-06-12
233	Episyrphus balteatus	f	2023-06-12
234	Episyrphus balteatus	m	2023-06-12
235	Episyrphus balteatus	f	2023-06-12
236	Episyrphus balteatus	f	2023-06-12
237	Episyrphus balteatus	f	2023-06-12
238	Episyrphus balteatus	f	2023-06-12
239	Episyrphus balteatus	f	2023-06-12
240	Episyrphus balteatus	f	2023-06-12
241	Episyrphus balteatus	m	2023-06-12
242	Episyrphus balteatus	m	2023-06-12
102	Episyrphus balteatus	f	2022-06-30
103	Episyrphus balteatus	f	2022-06-30
107	Episyrphus balteatus	f	2022-06-30
171	Episyrphus balteatus	f	2023-06-10
18	Episyrphus balteatus	f	24-25/07/2021
19	Episyrphus balteatus	f	24-25/07/2021
26	Episyrphus balteatus	f	24-25/07/2021
27	Episyrphus balteatus	f	24-25/07/2021
46	Episyrphus balteatus	f	24-25/07/2021
47	Episyrphus balteatus	f	24-25/07/2021
50	Episyrphus balteatus	f	24-25/07/2021
57	Episyrphus balteatus	f	24-25/07/2021
	Episyrphus balteatus	m	24-25/07/2021
263	Episyrphus balteatus	f	2023-06-13
264	Episyrphus balteatus	f	2023-06-13
265	Episyrphus balteatus	f	2023-06-13
266	Episyrphus balteatus	f	2023-06-13
267	Episyrphus balteatus	f	2023-06-13
268	Episyrphus balteatus	f	2023-06-13
269	Episyrphus balteatus	f	2023-06-13
270	Episyrphus balteatus	f	2023-06-13
262	Episyrphus balteatus	f	2023-06-14
259	Episyrphus balteatus	f	2023-06-15
260	Episyrphus balteatus	f	2023-06-15
261	Episyrphus balteatus	f	2023-06-15
258	Episyrphus balteatus	f	2023-06-18
256	Episyrphus balteatus	f	2023-06-19
257	Episyrphus balteatus	f	2023-06-19
253	Episyrphus balteatus	f	2023-06-20
254	Episyrphus balteatus	f	2023-06-20
255	Episyrphus balteatus	f	2023-06-20
Other samples collected, not used in this analysis
ID	species	sex	date
11R	little fly unidentified		2019-09-07
10R	little fly unidentified		2019-09-09
12R	little fly unidentified		2019-09-09
13R	little fly unidentified		2019-09-09
1R	little fly unidentified		2019-09-09
2R	little fly unidentified		2019-09-09
3R	little fly unidentified		2019-09-09
4R	little fly unidentified		2019-09-09
5R	little fly unidentified		2019-09-09
6R	little fly unidentified		2019-09-09
7R	little fly unidentified		2019-09-09
8R	little fly unidentified		2019-09-09
9R	little fly unidentified		2019-09-09
89R	Anthomyiidae (Delia sp. maybe)	f	2022-06-24
90R	Anthomyiidae (Delia sp. maybe)	f	2022-06-24
91R	Anthomyiidae (Delia sp. maybe)	m	2022-06-24
92R	Anthomyiidae (Delia sp. maybe)	m	2022-06-24
87R	Eupeodes corollae	f	2022-06-24
88R	Syrphus torvus	F	2022-06-24
115R	Eupeodes corollae	f	2022-06-30
116R	Eupeodes corollae	f	2022-06-30
117R	Eupeodes corollae	f	2022-06-30
118R	Eupeodes corollae	f	2022-06-30
119R	Eupeodes corollae	f	2022-06-30
120R	Eupeodes corollae	f	2022-06-30
121R	Eupeodes corollae	f	2022-06-30
122R	Eupeodes corollae	f	2022-06-30
123R	Eupeodes corollae	f	2022-06-30
124R	Eupeodes corollae	f	2022-06-30
125R	Eupeodes corollae	f	2022-06-30
126R	Eupeodes corollae	f	2022-06-30
127R	Eupeodes corollae	f	2022-06-30
128R	Eupeodes corollae	f	2022-06-30
129R	Eupeodes corollae	f	2022-06-30
130R	Eupeodes corollae	m	2022-06-30
131R	Eupeodes corollae	m	2022-06-30
132R	Eupeodes corollae	m	2022-06-30
133R	Eupeodes corollae	m	2022-06-30
134R	Eupeodes corollae	m	2022-06-30
135R	Eupeodes corollae	m	2022-06-30
136R	Eupeodes corollae	m	2022-06-30
138R	Eupeodes corollae	f	2022-06-30
141R	Eupeodes corollae	f	2022-06-30
137R	Eupeodes latifasciatus	f	2022-06-30
112R	Scaeva sp.	m	2022-06-30
113R	Scaeva sp.	f	2022-06-30
114R	Scaeva sp.	f	2022-06-30
139R	Syrphus torvus	f	2022-06-30
143R	Syrphus torvus	m	2022-06-30
144R	Syrphus torvus	m	2022-06-30
145R	Syrphus torvus	f	2022-06-30
146R	Syrphus torvus	f	2022-06-30
147R	Syrphus torvus	f	2022-06-30
148R	Syrphus torvus	f	2022-06-30
149R	Syrphus torvus	f	2022-06-30
150R	Syrphus torvus	f	2022-06-30
151R	Syrphus torvus	f	2022-06-30
152R	Syrphus torvus	f	2022-06-30
140R	Syrphus vitripennis	f	2022-06-30
142R	Syrphus vitripennis	f	2022-06-30
153R	Syrphus vitripennis	f	2022-06-30
155R	Syrphus vitripennis	f	2022-06-30
156R	Syrphus vitripennis	f	2022-06-30
157R	Syrphus vitripennis	f	2022-06-30
158R	Syrphus vitripennis	f	2022-06-30
159R	Syrphus vitripennis	f	2022-06-30
160R	Syrphus vitripennis	f	2022-06-30
161R	Syrphus vitripennis	f	2022-06-30
154R	Syrphus vitripennis (small)	m	2022-06-30
184R	Eupeodes corollae	f	2023-06-10
185R	Eupeodes corollae	m	2023-06-10
186R	Eupeodes corollae	f	2023-06-10
187R	Eupeodes corollae	f	2023-06-10
188R	Eupeodes corollae	f	2023-06-10
189R	Eupeodes corollae	f	2023-06-10
190R	Eupeodes corollae	f	2023-06-10
191R	Eupeodes corollae	f	2023-06-10
192R	Eupeodes corollae	f	2023-06-10
193R	Eupeodes corollae	f	2023-06-10
194R	Eupeodes corollae	f	2023-06-10
195R	Eupeodes corollae	f	2023-06-10
196R	Eupeodes corollae	m	2023-06-10
197R	Eupeodes corollae	f	2023-06-10
198R	Eupeodes corollae	f	2023-06-10
199R	Eupeodes corollae	f	2023-06-10
200R	Eupeodes corollae	f	2023-06-10
201R	Eupeodes corollae	f	2023-06-10
202R	Eupeodes corollae	f	2023-06-10
203R	Eupeodes corollae	f	2023-06-10
204R	Eupeodes corollae	f	2023-06-10
205R	Eupeodes corollae	f	2023-06-10
206R	Eupeodes corollae	f	2023-06-10
207R	Eupeodes corollae	f	2023-06-10
208R	Eupeodes corollae	f	2023-06-10
209R	Eupeodes corollae	f	2023-06-10
210R	Eupeodes corollae	f	2023-06-10
211R	Eupeodes corollae	f	2023-06-10
212R	Eupeodes corollae	f	2023-06-10
213R	Eupeodes corollae	f	2023-06-10
214R	Eupeodes corollae	f	2023-06-10
215R	Eupeodes corollae	f	2023-06-10
216R	Eupeodes corollae	f	2023-06-10
217R	Eupeodes corollae	f	2023-06-10
218R	Eupeodes corollae	f	2023-06-10
219R	Eupeodes corollae	f	2023-06-10
220R	Eupeodes corollae	m	2023-06-10
221R	Eupeodes corollae	f	2023-06-10
222R	Eupeodes corollae	f	2023-06-10
223R	Eupeodes corollae	f	2023-06-10
224R	Eupeodes corollae	f	2023-06-10
225R	Eupeodes corollae	f	2023-06-10
226R	Eupeodes corollae	f	2023-06-10
227R	Eupeodes corollae	f	2023-06-10
228R	Eupeodes corollae	f	2023-06-10
180R	Scaeva pyrastri	f	2023-06-10
181R	Scaeva pyrastri	f	2023-06-10
182R	Scaeva pyrastri	f	2023-06-10
183R	Scaeva pyrastri	f	2023-06-10
245R	Eupeodes corollae	f	2023-06-12
246R	Eupeodes corollae	f	2023-06-12
247R	Eupeodes corollae	m	2023-06-12
248R	Eupeodes corollae	f	2023-06-12
249R	Eupeodes corollae	m	2023-06-12
250R	Eupeodes corollae	f	2023-06-12
251R	Eupeodes corollae	f	2023-06-12
252R	Eupeodes corollae	f	2023-06-12
243R	Scaeva pyrastri	f	2023-06-12
244R	Scaeva pyrastri	f	2023-06-12
67R	Calliphoridae	f	24-25/07/2021
68R	Eupeodes corollae	m	24-25/07/2021
69R	Eupeodes corollae	m	24-25/07/2021
70R	Eupeodes corollae	m	24-25/07/2021
71R	Eupeodes corollae	f	24-25/07/2021
72R	Eupeodes corollae	f	24-25/07/2021
73R	Eupeodes corollae	f	24-25/07/2021
74R	Eupeodes corollae	f	24-25/07/2021
75R	Eupeodes corollae	f	24-25/07/2021
76R	Eupeodes corollae	f	24-25/07/2021
77R	Eupeodes corollae	f	24-25/07/2021
78R	Eupeodes corollae	f	24-25/07/2021
79R	Eupeodes corollae	f	24-25/07/2021
80R	Eupeodes corollae	f	24-25/07/2021
65R	Scaeva pyrastri	f	24-25/07/2021
66R	Scaeva pyrastri	f	24-25/07/2021
81R	Syrphus ribesii	m	24-25/07/2021
81R	Syrphus ribesii	m	24-25/07/2021
82R	Syrphus ribesii	m	24-25/07/2021
82R	Syrphus ribesii	m	24-25/07/2021
83R	Syrphus ribesii	f	24-25/07/2021
83R	Syrphus ribesii	f	24-25/07/2021
84R	Syrphus ribesii	f	24-25/07/2021
85R	Syrphus ribesii	f	24-25/07/2021
85R	Syrphus ribesii	f	24-25/07/2021
84R	Syrphus vitripennis	f	24-25/07/2021
86R	Syrphus vitripennis	f	24-25/07/2021
86R	Syrphus vitripennis	f	24-25/07/2021

## Sheet: S2.1 0.95 Probability output
Supplementary information S2.1. Pollen reads per plant species found in each hoverfly sample, using a 95% probability of plant sequence species match (Table A). Table B show these data with a filter applied for plants with 10 or more reads. All assignments that didn't reach species level were removed. These data were used for all analysis
Table A				Table B
fly_ID	plant_species	reads		fly_ID	plant_species	reads
14	Potentilla_erecta	18889		14	Potentilla_erecta	18889
14	Melampyrum_pratense	9861		14	Melampyrum_pratense	9861
14	Urtica_dioica	4642		14	Urtica_dioica	4642
14	Melampyrum_sylvaticum	39		14	Melampyrum_sylvaticum	39
16	Potentilla_erecta	6670		16	Potentilla_erecta	6670
16	Spergula_arvensis	2061		16	Spergula_arvensis	2061
16	Capsella_bursa-pastoris	1173		16	Capsella_bursa-pastoris	1173
16	Holcus_mollis	318		16	Holcus_mollis	318
16	Molinia_caerulea	6		16	Chloromonas_fonticola	118
16	Chloromonas_fonticola	118		16	Holcus_lanatus	105
16	Holcus_lanatus	105		20	Alopecurus_aequalis	2202
20	Alopecurus_aequalis	2202		21	Melampyrum_sylvaticum	16
21	Melampyrum_sylvaticum	16		22	Melampyrum_pratense	48901
22	Capsella_bursa-pastoris	2		22	Pimpinella_saxifraga	4758
22	Holcus_mollis	7		22	Urtica_dioica	511
22	Melampyrum_pratense	48901		22	Melampyrum_sylvaticum	34
22	Pimpinella_saxifraga	4758		22	Potentilla_erecta	21
22	Urtica_dioica	511		22	Spergula_arvensis	12
22	Melampyrum_sylvaticum	34		23	Filipendula_ulmaria	58423
22	Potentilla_erecta	21		23	Urtica_dioica	21120
22	Spergula_arvensis	12		23	Citrus_tachibana	66
23	Filipendula_ulmaria	58423		24	Calluna_vulgaris	17770
23	Urtica_dioica	21120		24	Krigia_virginica	3051
23	Citrus_tachibana	66		24	Urtica_dioica	61
24	Calluna_vulgaris	17770		24	Cyperus_bipartitus	21
24	Krigia_virginica	3051		25	Filipendula_ulmaria	64465
24	Dactylis_glomerata	9		25	Urtica_dioica	10161
24	Urtica_dioica	61		25	Angelica_venenosa	4701
24	Cyperus_bipartitus	21		28	Filipendula_ulmaria	37719
25	Filipendula_ulmaria	64465		28	Urtica_dioica	18692
25	Chaerophyllum_crinitum	7		30	Digitalis_purpurea	44100
25	Urtica_dioica	10161		30	Potentilla_erecta	5823
25	Mnium_hornum	2		30	Filipendula_ulmaria	4852
25	Phyllospadix_scouleri	7		30	Chenopodium_opulifolium	1569
25	Triticum_turgidum	2		31	Filipendula_ulmaria	84343
25	Angelica_venenosa	4701		31	Urtica_dioica	293
28	Filipendula_ulmaria	37719		31	Taxodium_distichum	183
28	Urtica_dioica	18692		32	Urtica_dioica	50170
30	Digitalis_purpurea	44100		33	Melampyrum_pratense	75
30	Potentilla_erecta	5823		33	Filipendula_ulmaria	64
30	Filipendula_ulmaria	4852		33	Urtica_dioica	18
30	Chenopodium_opulifolium	1569		34	Filipendula_ulmaria	34204
31	Cyperus_bipartitus	6		34	Krigia_virginica	21300
31	Filipendula_ulmaria	84343		35	Filipendula_ulmaria	53190
31	Urtica_dioica	293		35	Krigia_virginica	5894
31	Taxodium_distichum	183		36	Chenopodium_opulifolium	69242
32	Melampyrum_pratense	4		36	Filipendula_ulmaria	4185
32	Urtica_dioica	50170		36	Cyperus_bipartitus	49
33	Melampyrum_pratense	75		38	Melampyrum_pratense	15430
33	Filipendula_ulmaria	64		38	Sambucus_nigra	69
33	Tilia_cordata	9		38	Melampyrum_sylvaticum	37
33	Urtica_dioica	18		38	Brassica_oleracea	16
34	Filipendula_ulmaria	34204		39	Cicerbita_muralis	25461
34	Krigia_virginica	21300		39	Filipendula_ulmaria	21122
35	Filipendula_ulmaria	53190		40	Filipendula_ulmaria	33319
35	Krigia_virginica	5894		40	Rumex_acetosa	5644
36	Chenopodium_opulifolium	69242		41	Citrus_tachibana	113
36	Filipendula_ulmaria	4185		42	Potentilla_erecta	69711
36	Cyperus_bipartitus	49		42	Urtica_dioica	1924
38	Melampyrum_pratense	15430		42	Filipendula_ulmaria	1450
38	Sambucus_nigra	69		42	Deschampsia_cespitosa	173
38	Melampyrum_sylvaticum	37		44	Calluna_vulgaris	47410
38	Brassica_oleracea	16		44	Potentilla_erecta	8204
39	Cicerbita_muralis	25461		44	Urtica_dioica	545
39	Citrus_tachibana	3		44	Cyperus_bipartitus	67
39	Filipendula_ulmaria	21122		45	Calluna_vulgaris	66990
40	Filipendula_ulmaria	33319		45	Chenopodium_opulifolium	25638
40	Rumex_acetosa	5644		45	Potentilla_erecta	2485
41	Citrus_tachibana	113		49	Calluna_vulgaris	69060
42	Potentilla_erecta	69711		49	Filipendula_ulmaria	7147
42	Urtica_dioica	1924		49	Narthecium_californicum	40
42	Filipendula_ulmaria	1450		49	Poa_supina	35
42	Deschampsia_cespitosa	173		51	Filipendula_ulmaria	15593
44	Calluna_vulgaris	47410		51	Calluna_vulgaris	1515
44	Potentilla_erecta	8204		51	Galium_pamiroalaicum	17
44	Melampyrum_sylvaticum	2		52	Filipendula_ulmaria	26633
44	Urtica_dioica	545		52	Urtica_dioica	10928
44	Cyperus_bipartitus	67		52	Laportea_canadensis	89
45	Calluna_vulgaris	66990		52	Alopecurus_aequalis	50
45	Chenopodium_opulifolium	25638		53	Krigia_virginica	30718
45	Citrus_tachibana	2		53	Melampyrum_pratense	11567
45	Potentilla_erecta	2485		54	Cicerbita_muralis	4109
45	Trebouxia_sp._P-198-IIa	3		54	Urtica_dioica	1243
49	Calluna_vulgaris	69060		54	Krigia_virginica	587
49	Filipendula_ulmaria	7147		54	Citrus_tachibana	10
49	Melampyrum_sylvaticum	3		55	Melampyrum_pratense	64234
49	Narthecium_californicum	40		55	Cicerbita_muralis	7619
49	Poa_supina	35		55	Potentilla_erecta	2842
51	Filipendula_ulmaria	15593		56	Filipendula_ulmaria	36880
51	Calluna_vulgaris	1515		56	Calluna_vulgaris	23427
51	Galium_asprellum	3		56	Poa_supina	31
51	Galium_pamiroalaicum	17		58	Filipendula_ulmaria	77770
51	Verbascum_thapsus	4		58	Citrus_tachibana	14
52	Filipendula_ulmaria	26633		59	Chenopodium_opulifolium	17094
52	Urtica_dioica	10928		59	Alopecurus_aequalis	8053
52	Laportea_canadensis	89		59	Urtica_dioica	3868
52	Alopecurus_aequalis	50		59	Filipendula_ulmaria	888
53	Krigia_virginica	30718		59	Thinopyrum_pycnanthum	151
53	Melampyrum_pratense	11567		59	Plantago_lanceolata	23
54	Cicerbita_muralis	4109		60	Campanula_latifolia	27900
54	Urtica_dioica	1243		60	Urtica_dioica	9498
54	Krigia_virginica	587		61	Phacelia_tanacetifolia	9649
54	Citrus_tachibana	10		61	Cyperus_bipartitus	148
55	Melampyrum_pratense	64234		61	Galeopsis_bifida	67
55	Cicerbita_muralis	7619		61	Citrus_tachibana	16
55	Melampyrum_sylvaticum	2		61	Erica_arborea	12
55	Potentilla_erecta	2842		63	Melampyrum_pratense	97701
56	Filipendula_ulmaria	36880		64	Campanula_latifolia	10561
56	Echium_plantagineum	6		64	Calluna_vulgaris	937
56	Calluna_vulgaris	23427		64	Taxodium_distichum	92
56	Poa_supina	31		93	Urtica_dioica	52626
56	Tilia_cordata	8		93	Laportea_canadensis	133
58	Filipendula_ulmaria	77770		93	Holcus_lanatus	20
58	Citrus_tachibana	14		93	Allium_cepa	10
59	Chenopodium_opulifolium	17094		94	Plantago_lanceolata	60216
59	Chenopodium_album	9		94	Phacelia_tanacetifolia	8533
59	Alopecurus_aequalis	8053		94	Urtica_dioica	282
59	Urtica_dioica	3868		95	Holcus_lanatus	15111
59	Filipendula_ulmaria	888		95	Plantago_lanceolata	7786
59	Thinopyrum_pycnanthum	151		95	Urtica_dioica	2231
59	Plantago_lanceolata	23		95	Conium_maculatum	1306
60	Campanula_latifolia	27900		95	Calystegia_sepium	810
60	Urtica_dioica	9498		96	Phacelia_tanacetifolia	47307
61	Phacelia_tanacetifolia	9649		97	Castanea_sativa	4787
61	Cyperus_bipartitus	148		97	Chenopodium_opulifolium	3740
61	Galeopsis_bifida	67		97	Tilia_cordata	692
61	Citrus_tachibana	16		97	Angelica_venenosa	228
61	Mnium_hornum	2		97	Urtica_dioica	161
61	Erica_arborea	12		97	Cicuta_virosa	67
63	Citrus_tachibana	3		98	Sambucus_nigra	20277
63	Melampyrum_pratense	97701		98	Stichococcus_mirabilis	17
64	Campanula_latifolia	10561		99	Urtica_dioica	24989
64	Calluna_vulgaris	937		99	Castanea_sativa	8399
64	Taxodium_distichum	92		99	Holcus_lanatus	370
93	Urtica_dioica	52626		99	Allium_cepa	37
93	Laportea_canadensis	133		99	Laportea_canadensis	23
93	Holcus_lanatus	20		100	Rosa_setigera	35
93	Allium_cepa	10		101	Sambucus_nigra	37851
94	Plantago_lanceolata	60216		101	Spergula_arvensis	9244
94	Phacelia_tanacetifolia	8533		101	Vicia_faba	1496
94	Urtica_dioica	282		104	Plantago_lanceolata	22654
95	Holcus_lanatus	15111		104	Phacelia_tanacetifolia	19103
95	Plantago_lanceolata	7786		104	Chenopodium_opulifolium	4151
95	Urtica_dioica	2231		104	Urtica_dioica	1151
95	Conium_maculatum	1306		104	Triticum_turgidum	259
95	Calystegia_sepium	810		104	Castanea_sativa	10
96	Phacelia_tanacetifolia	47307		105	Jacobaea_vulgaris	50130
97	Castanea_sativa	4787		105	Urtica_dioica	3922
97	Chenopodium_opulifolium	3740		105	Alopecurus_myosuroides	382
97	Tilia_cordata	692		105	Alnus_incana	313
97	Angelica_venenosa	228		105	Galium_concinnum	283
97	Urtica_dioica	161		105	Matricaria_chamomilla	40
97	Triticum_turgidum	2		105	Holcus_lanatus	36
97	Cicuta_virosa	67		105	Galium_pamiroalaicum	20
98	Sambucus_nigra	20277		106	Sambucus_nigra	2844
98	Stichococcus_mirabilis	17		106	Castanea_sativa	2081
99	Urtica_dioica	24989		106	Urtica_dioica	252
99	Castanea_sativa	8399		106	Tilia_platyphyllos	236
99	Citrus_tachibana	2		108	Urtica_dioica	57811
99	Holcus_lanatus	370		108	Chenopodium_opulifolium	13487
99	Allium_cepa	37		108	Poa_supina	1951
99	Laportea_canadensis	23		108	Laportea_canadensis	142
100	Cyperus_bipartitus	2		108	Prunus_serotina	29
100	Rosa_setigera	35		109	Urtica_dioica	7226
101	Sambucus_nigra	37851		110	Urtica_dioica	1480
101	Spergula_arvensis	9244		111	Arrhenatherum_elatius	16849
101	Vicia_faba	1496		111	Urtica_dioica	11619
104	Plantago_lanceolata	22654		111	Heracleum_maximum	12
104	Phacelia_tanacetifolia	19103		161	Sambucus_nigra	23066
104	Chenopodium_opulifolium	4151		161	Veronica_chamaedrys	13344
104	Urtica_dioica	1151		161	Acer_x_pseudoheldreichii	5941
104	Triticum_turgidum	259		161	Triticum_turgidum	2169
104	Castanea_sativa	10		161	Alopecurus_myosuroides	934
105	Jacobaea_vulgaris	50130		161	Dactylis_glomerata	402
105	Urtica_dioica	3922		161	Urtica_dioica	301
105	Cyperus_bipartitus	7		161	Arrhenatherum_elatius	63
105	Alopecurus_myosuroides	382		161	Symbiochloris_symbiontica	11
105	Alnus_incana	313		162	Sambucus_nigra	49145
105	Galium_concinnum	283		162	Urtica_dioica	3650
105	Matricaria_chamomilla	40		162	Trisetum_flavescens	54
105	Holcus_lanatus	36		162	Holcus_lanatus	39
105	Thinopyrum_pycnanthum	4		163	Sambucus_nigra	36147
105	Galium_pamiroalaicum	20		163	Trisetum_flavescens	164
106	Sambucus_nigra	2844		164	Sambucus_nigra	44242
106	Castanea_sativa	2081		164	Holcus_lanatus	28
106	Urtica_dioica	252		165	Plantago_lanceolata	20150
106	Tilia_platyphyllos	236		165	Sambucus_nigra	9123
108	Urtica_dioica	57811		165	Galium_concinnum	6504
108	Chenopodium_opulifolium	13487		165	Trisetum_flavescens	383
108	Poa_infirma	3		165	Dactylis_glomerata	248
108	Poa_supina	1951		165	Urtica_dioica	215
108	Laportea_canadensis	142		165	Briza_media	72
108	Prunus_serotina	29		165	Alnus_incana	12
109	Citrus_tachibana	2		166	Phacelia_tanacetifolia	45080
109	Hypericum_perforatum	2		166	Sambucus_nigra	6009
109	Tilia_cordata	2		166	Urtica_dioica	547
109	Urtica_dioica	7226		167	Sambucus_nigra	54245
110	Tilia_oliveri	3		167	Chaerophyllum_temulum	3841
110	Tilia_tomentosa	2		167	Urtica_dioica	2292
110	Urtica_dioica	1480		167	Galium_concinnum	1586
111	Arrhenatherum_elatius	16849		167	Olea_europaea	279
111	Urtica_dioica	11619		167	Senecio_vulgaris	178
111	Rubus_hispidus	3		167	Conium_maculatum	88
111	Heracleum_maximum	12		167	Acer_x_pseudoheldreichii	44
161	Sambucus_nigra	23066		167	Sinapis_arvensis	44
161	Veronica_chamaedrys	13344		167	Senecio_squalidus	19
161	Acer_x_pseudoheldreichii	5941		168	Sambucus_nigra	11847
161	Triticum_turgidum	2169		168	Galium_concinnum	6480
161	Alopecurus_myosuroides	934		168	Urtica_dioica	3404
161	Dactylis_glomerata	402		168	Anthriscus_sylvestris	3337
161	Urtica_dioica	301		168	Rumex_japonicus	2157
161	Arrhenatherum_elatius	63		168	Ranunculus_acris	1445
161	Symbiochloris_symbiontica	11		168	Arrhenatherum_elatius	1340
162	Sambucus_nigra	49145		168	Dactylis_glomerata	431
162	Urtica_dioica	3650		168	Holcus_lanatus	150
162	Trisetum_flavescens	54		168	Acer_x_pseudoheldreichii	17
162	Holcus_lanatus	39		168	Galium_pamiroalaicum	15
163	Holcus_lanatus	3		168	Laportea_canadensis	11
163	Sambucus_nigra	36147		169	Phacelia_tanacetifolia	63260
163	Trisetum_flavescens	164		169	Alopecurus_myosuroides	7862
163	Poa_sp._MLK-2011	63		169	Dactylis_glomerata	3991
163	Veronica_arvensis	7		169	Rhamnus_cathartica	881
164	Festuca_prolifera	7		169	Rumex_acetosella	159
164	Sambucus_nigra	44242		170	Plantago_lanceolata	61256
164	Holcus_lanatus	28		170	Cornus_sanguinea	179
165	Plantago_lanceolata	20150		170	Anthriscus_sylvestris	45
165	Sambucus_nigra	9123		172	Anthriscus_sylvestris	15599
165	Galium_concinnum	6504		172	Sambucus_nigra	7814
165	Trisetum_flavescens	383		172	Urtica_dioica	2284
165	Dactylis_glomerata	248		172	Ranunculus_acris	2126
165	Urtica_dioica	215		172	Ulmus_rubra	108
165	Solanum_lycopersicum	5		172	Holcus_lanatus	105
165	Briza_media	72		172	Dactylis_glomerata	88
165	Alnus_incana	12		172	Galium_concinnum	71
166	Phacelia_tanacetifolia	45080		173	Sambucus_nigra	18456
166	Sambucus_nigra	6009		173	Conium_maculatum	3628
166	Urtica_dioica	547		173	Dactylis_glomerata	402
167	Sambucus_nigra	54245		173	Urtica_dioica	143
167	Chaerophyllum_temulum	3841		174	Urtica_dioica	27375
167	Urtica_dioica	2292		174	Galium_concinnum	11334
167	Galium_concinnum	1586		174	Sambucus_nigra	4328
167	Galium_pamiroalaicum	6		175	Ranunculus_repens	65539
167	Holcus_lanatus	4		175	Urtica_dioica	6760
167	Olea_europaea	279		175	Leontodon_saxatilis	6276
167	Senecio_vulgaris	178		175	Prunus_serotina	1911
167	Conium_maculatum	88		175	Holcus_lanatus	40
167	Acer_x_pseudoheldreichii	44		175	Lamium_maculatum	25
167	Sinapis_arvensis	44		176	Bellis_perennis	57136
167	Senecio_squalidus	19		176	Urtica_dioica	13184
168	Sambucus_nigra	11847		176	Prunus_serotina	4392
168	Alnus_incana	6		176	Arrhenatherum_elatius	154
168	Galium_concinnum	6480		176	Sambucus_nigra	48
168	Urtica_dioica	3404		176	Holcus_lanatus	33
168	Anthriscus_sylvestris	3337		177	Galium_concinnum	10144
168	Rumex_japonicus	2157		177	Ranunculus_acris	583
168	Ranunculus_acris	1445		177	Poa_supina	326
168	Arrhenatherum_elatius	1340		177	Trisetum_flavescens	76
168	Dactylis_glomerata	431		178	Plantago_lanceolata	19955
168	Holcus_lanatus	150		178	Urtica_dioica	10105
168	Acer_x_pseudoheldreichii	17		178	Rubus_caesius	1264
168	Galium_pamiroalaicum	15		178	Cornus_sanguinea	1164
168	Laportea_canadensis	11		178	Dactylis_glomerata	415
169	Phacelia_tanacetifolia	63260		178	Galium_spurium	335
169	Alopecurus_myosuroides	7862		178	Holcus_lanatus	181
169	Dactylis_glomerata	3991		178	Alopecurus_pratensis	136
169	Rhamnus_cathartica	881		178	Rumex_lapponicus	44
169	Rumex_acetosella	159		179	Sambucus_nigra	15757
170	Plantago_lanceolata	61256		179	Galium_concinnum	5914
170	Capsella_bursa-pastoris	6		179	Arrhenatherum_elatius	1265
170	Cornus_sanguinea	179		179	Papaver_rhoeas	1231
170	Holcus_lanatus	7		179	Urtica_dioica	839
170	Anthriscus_sylvestris	45		179	Dactylis_glomerata	444
172	Anthriscus_sylvestris	15599		179	Rumex_acetosella	350
172	Sambucus_nigra	7814		179	Cotinus_coggygria	257
172	Urtica_dioica	2284		179	Alopecurus_pratensis	130
172	Ranunculus_acris	2126		179	Galium_pamiroalaicum	28
172	Ulmus_rubra	108		179	Trisetum_flavescens	22
172	Ranunculus_bulbosus	8		229	Sambucus_nigra	40317
172	Holcus_lanatus	105		229	Urtica_dioica	85
172	Dactylis_glomerata	88		230	Ranunculus_repens	38196
172	Galium_concinnum	71		230	Phacelia_tanacetifolia	12819
173	Sambucus_nigra	18456		230	Alopecurus_myosuroides	11187
173	Conium_maculatum	3628		230	Capsella_bursa-pastoris	6813
173	Dactylis_glomerata	402		230	Matricaria_chamomilla	5871
173	Urtica_dioica	143		230	Urtica_dioica	4066
174	Urtica_dioica	27375		230	Galium_concinnum	1858
174	Galium_concinnum	11334		230	Filipendula_vulgaris	1355
174	Sambucus_nigra	4328		230	Anthriscus_sylvestris	1027
175	Ranunculus_repens	65539		230	Alopecurus_pratensis	815
175	Krigia_sp._VanNeste_472	13615		230	Ranunculus_bulbosus	301
175	Urtica_dioica	6760		230	Arrhenatherum_elatius	109
175	Leontodon_saxatilis	6276		230	Sambucus_nigra	33
175	Prunus_serotina	1911		230	Laportea_canadensis	10
175	Ranunculus_bulbosus	5		231	Sambucus_nigra	22466
175	Holcus_lanatus	40		231	Urtica_dioica	5222
175	Lamium_maculatum	25		231	Arrhenatherum_elatius	3282
176	Bellis_perennis	57136		231	Ranunculus_acris	641
176	Urtica_dioica	13184		231	Tilia_platyphyllos	85
176	Galium_pamiroalaicum	9		231	Alopecurus_myosuroides	84
176	Prunus_serotina	4392		231	Festuca_prolifera	76
176	Arrhenatherum_elatius	154		231	Holcus_lanatus	35
176	Sambucus_nigra	48		231	Laportea_canadensis	12
176	Holcus_lanatus	33		232	Plantago_lanceolata	87384
177	Alnus_incana	2		232	Sambucus_nigra	5752
177	Galium_concinnum	10144		232	Urtica_dioica	721
177	Ranunculus_acris	583		232	Galium_saxatile	599
177	Poa_supina	326		232	Arrhenatherum_elatius	257
177	Trisetum_flavescens	76		232	Dactylis_glomerata	202
178	Plantago_lanceolata	19955		232	Lamium_purpureum	13
178	Urtica_dioica	10105		233	Plantago_lanceolata	86853
178	Rubus_caesius	1264		233	Sambucus_nigra	2408
178	Cornus_sanguinea	1164		233	Urtica_dioica	1655
178	Dactylis_glomerata	415		233	Galium_concinnum	1189
178	Galium_spurium	335		233	Cornus_sanguinea	463
178	Holcus_lanatus	181		233	Ranunculus_acris	360
178	Alopecurus_pratensis	136		233	Alopecurus_myosuroides	133
178	Rumex_lapponicus	44		233	Festuca_subverticillata	33
179	Sambucus_nigra	15757		233	Holcus_lanatus	22
179	Galium_concinnum	5914		233	Tilia_platyphyllos	18
179	Arrhenatherum_elatius	1265		233	Dactylis_glomerata	17
179	Papaver_rhoeas	1231		233	Trisetum_flavescens	10
179	Urtica_dioica	839		234	Cornus_sanguinea	50717
179	Dactylis_glomerata	444		234	Papaver_rhoeas	33845
179	Rumex_acetosella	350		234	Dactylis_glomerata	5483
179	Cotinus_coggygria	257		234	Chaerophyllum_temulum	2965
179	Alopecurus_pratensis	130		234	Urtica_dioica	1549
179	Galium_pamiroalaicum	28		234	Arrhenatherum_elatius	220
179	Trisetum_flavescens	22		234	Holcus_lanatus	41
229	Sambucus_nigra	40317		235	Plantago_lanceolata	119573
229	Urtica_dioica	85		235	Sambucus_nigra	4338
230	Ranunculus_repens	38196		235	Festuca_prolifera	514
230	Phacelia_tanacetifolia	12819		235	Dactylis_glomerata	77
230	Alopecurus_myosuroides	11187		235	Rubus_caesius	56
230	Capsella_bursa-pastoris	6813		235	Rumex_japonicus	37
230	Matricaria_chamomilla	5871		235	Holcus_lanatus	35
230	Urtica_dioica	4066		235	Trisetum_flavescens	27
230	Galium_concinnum	1858		236	Ranunculus_repens	83788
230	Galium_pamiroalaicum	3		236	Anthriscus_sylvestris	22752
230	Filipendula_vulgaris	1355		236	Ranunculus_bulbosus	485
230	Anthriscus_sylvestris	1027		236	Ranunculus_acris	380
230	Alopecurus_pratensis	815		236	Crataegus_monogyna_x_Crataegus_punctata	22
230	Ranunculus_bulbosus	301		237	Urtica_dioica	36766
230	Arrhenatherum_elatius	109		237	Alopecurus_myosuroides	6360
230	Rubus_caesius	8		237	Festuca_subverticillata	1874
230	Rubus_sp._MS-2014b	5		237	Dactylis_glomerata	307
230	Sambucus_nigra	33		237	Crataegus_monogyna_x_Crataegus_punctata	248
230	Laportea_canadensis	10		237	Rhynchospora_capillacea	108
231	Sambucus_nigra	22466		237	Fraxinus_excelsior	37
231	Urtica_dioica	5222		238	Ranunculus_repens	35368
231	Arrhenatherum_elatius	3282		238	Anthriscus_sylvestris	27758
231	Galium_pamiroalaicum	6		238	Veronica_chamaedrys	3405
231	Ranunculus_acris	641		238	Sambucus_nigra	1455
231	Tilia_platyphyllos	85		238	Chaerophyllum_temulum	1442
231	Alopecurus_myosuroides	84		238	Ranunculus_bulbosus	292
231	Festuca_prolifera	76		238	Triticum_turgidum	151
231	Holcus_lanatus	35		238	Avenella_flexuosa	27
231	Laportea_canadensis	12		239	Alopecurus_myosuroides	7207
232	Plantago_lanceolata	87384		239	Plantago_canescens	2713
232	Brassica_oleracea	8		239	Plantago_media	1336
232	Sambucus_nigra	5752		239	Plantago_lanceolata	422
232	Urtica_dioica	721		239	Solanum_tuberosum	16
232	Galium_saxatile	599		239	Poa_laxiflora	13
232	Arrhenatherum_elatius	257		240	Sambucus_nigra	26435
232	Dactylis_glomerata	202		240	Saxifraga_spathularis	5090
232	Lamium_purpureum	13		240	Plantago_lanceolata	4550
233	Plantago_lanceolata	86853		240	Ranunculus_acris	1413
233	Arrhenatherum_elatius	8		240	Dactylis_glomerata	911
233	Sambucus_nigra	2408		240	Urtica_dioica	139
233	Urtica_dioica	1655		240	Saxifraga_hirsuta	134
233	Galium_concinnum	1189		240	Rumex_acetosa	74
233	Cornus_sanguinea	463		240	Alopecurus_pratensis	35
233	Ranunculus_acris	360		241	Urtica_dioica	19336
233	Alopecurus_myosuroides	133		241	Brassica_oleracea	14585
233	Festuca_subverticillata	33		241	Prunus_serotina	4897
233	Holcus_lanatus	22		241	Chaerophyllum_temulum	4374
233	Tilia_platyphyllos	18		241	Arrhenatherum_elatius	902
233	Dactylis_glomerata	17		241	Holcus_lanatus	697
233	Trisetum_flavescens	10		241	Alopecurus_myosuroides	402
234	Cornus_sanguinea	50717		241	Brassica_carinata	42
234	Papaver_rhoeas	33845		242	Angelica_venenosa	28220
234	Dactylis_glomerata	5483		242	Papaver_rhoeas	17176
234	Chaerophyllum_temulum	2965		242	Chelidonium_majus	4341
234	Urtica_dioica	1549		242	Sambucus_nigra	4274
234	Arrhenatherum_elatius	220		242	Impatiens_parviflora	3420
234	Holcus_lanatus	41		242	Impatiens_balfourii	618
235	Arrhenatherum_elatius	7		242	Urtica_dioica	280
235	Plantago_lanceolata	119573		242	Galium_concinnum	228
235	Sambucus_nigra	4338		242	Alopecurus_myosuroides	45
235	Galium_pamiroalaicum	3		242	Alnus_incana	24
235	Festuca_prolifera	514		242	Festuca_subverticillata	22
235	Dactylis_glomerata	77
235	Rubus_caesius	56
235	Rumex_japonicus	37
235	Holcus_lanatus	35
235	Trisetum_flavescens	27
236	Ranunculus_repens	83788
236	Anthriscus_sylvestris	22752
236	Ranunculus_bulbosus	485
236	Ranunculus_acris	380
236	Crataegus_monogyna_x_Crataegus_punctata	22
237	Urtica_dioica	36766
237	Alopecurus_myosuroides	6360
237	Festuca_subverticillata	1874
237	Dactylis_glomerata	307
237	Crataegus_monogyna_x_Crataegus_punctata	248
237	Laportea_canadensis	3
237	Rhynchospora_capillacea	108
237	Fraxinus_excelsior	37
238	Ranunculus_repens	35368
238	Anthriscus_sylvestris	27758
238	Veronica_chamaedrys	3405
238	Sambucus_nigra	1455
238	Chaerophyllum_temulum	1442
238	Ranunculus_sardous	7
238	Ranunculus_bulbosus	292
238	Triticum_turgidum	151
238	Avenella_flexuosa	27
239	Alopecurus_myosuroides	7207
239	Citrus_tachibana	6
239	Plantago_canescens	2713
239	Plantago_media	1336
239	Plantago_lanceolata	422
239	Solanum_tuberosum	16
239	Poa_laxiflora	13
240	Sambucus_nigra	26435
240	Citrus_tachibana	3
240	Saxifraga_spathularis	5090
240	Plantago_lanceolata	4550
240	Ranunculus_acris	1413
240	Dactylis_glomerata	911
240	Urtica_dioica	139
240	Saxifraga_hirsuta	134
240	Rumex_acetosa	74
240	Alopecurus_pratensis	35
241	Urtica_dioica	19336
241	Brassica_oleracea	14585
241	Conringia_orientalis	10916
241	Prunus_serotina	4897
241	Chaerophyllum_temulum	4374
241	Arrhenatherum_elatius	902
241	Holcus_lanatus	697
241	Alopecurus_myosuroides	402
241	Brassica_carinata	42
242	Angelica_venenosa	28220
242	Papaver_rhoeas	17176
242	Chelidonium_majus	4341
242	Sambucus_nigra	4274
242	Impatiens_parviflora	3420
242	Impatiens_balfourii	618
242	Holcus_lanatus	6
242	Urtica_dioica	280
242	Galium_concinnum	228
242	Alopecurus_myosuroides	45
242	Alnus_incana	24
242	Festuca_subverticillata	22
open negative control 4	Conringia_orientalis	18

## Sheet: S2.2 Restricted distribution
Supplementary information S2.2. Hoverfly samples with pollen from a plant with restricted geographical distribution
fly ID	sex	data collection	wind trajectory - direction from	plant species	number of reads	Distribution	Euro+Med DB link	Euro+Med Distribution	GBIF DB link	GBIF Distribution	KEW DB link	Kew Distribution
164	f	2023-06-10	Norway/Denmark	Festuca_prolifera	7	Norway, Sweden & Finland	https://europlusmed.org/cdm_dataportal/taxon/2763df49-9158-402b-acad-17b8b43fa7d7/synonymy?highlight=fc40506e-d17d-4bca-921b-32d2fed2f4e7&acceptedFor=fc40506e-d17d-4bca-921b-32d2fed2f4e7#fc40506e-d17d-4bca-921b-32d2fed2f4e7	Scandinavia	https://www.gbif.org/species/2704937	Scandinavia and canada	https://powo.science.kew.org/taxon/urn:lsid:ipni.org:names:104002-2	Canada
235	f	2023-06-12	Denmark/Sweden	Festuca_prolifera	514	Norway, Sweden & Finland	https://europlusmed.org/cdm_dataportal/taxon/2763df49-9158-402b-acad-17b8b43fa7d7/synonymy?highlight=fc40506e-d17d-4bca-921b-32d2fed2f4e7&acceptedFor=fc40506e-d17d-4bca-921b-32d2fed2f4e7#fc40506e-d17d-4bca-921b-32d2fed2f4e7	Scandinavia	https://www.gbif.org/species/2704937	Scandinavia and canada	https://powo.science.kew.org/taxon/urn:lsid:ipni.org:names:104002-2	Canada
231	f	2023-06-12	Denmark/Sweden	Festuca_prolifera	76	Norway, Sweden & Finland	https://europlusmed.org/cdm_dataportal/taxon/2763df49-9158-402b-acad-17b8b43fa7d7/synonymy?highlight=fc40506e-d17d-4bca-921b-32d2fed2f4e7&acceptedFor=fc40506e-d17d-4bca-921b-32d2fed2f4e7#fc40506e-d17d-4bca-921b-32d2fed2f4e7	Scandinavia	https://www.gbif.org/species/2704937	Scandinavia and canada	https://powo.science.kew.org/taxon/urn:lsid:ipni.org:names:104002-2	Canada
178	f	2023-06-10	Norway/Denmark	Rumex_lapponicus	44	Norway, Sweden & Finland	https://europlusmed.org/cdm_dataportal/taxon/6bd94ad8-2860-4a85-93b6-6c8d757be6f9	Scandinavia and norther russia	https://www.gbif.org/species/2888971	Scandinavia, russia, cananda and a few in germany	https://powo.science.kew.org/taxon/urn:lsid:ipni.org:names:697248-1	Scandinavia and norther russia

## Sheet: S2.3 All plants all movments
Supplementary information S2.3. Plant species found in each date with fly sample numbers. Cells highlighted in blue show plant species shared between movement events
24-25 July 2021 Plant sp.	number flies	30th June 2022 Plant sp.	number flies	10th June 2023 plant sp.	number flies	12th June 2023 plant sp.	number flies
Alopecurus_aequalis	3	Allium_cepa	2	Acer_x_pseudoheldreichii	3	Alnus_incana	1
Angelica_venenosa	1	Alnus_incana	1	Alnus_incana	1	Alopecurus_myosuroides	7
Brassica_oleracea	1	Alopecurus_myosuroides	1	Alopecurus_myosuroides	2	Alopecurus_pratensis	2
Calluna_vulgaris	7	Angelica_venenosa	1	Alopecurus_pratensis	2	Angelica_venenosa	1
Campanula_latifolia	2	Arrhenatherum_elatius	1	Anthriscus_sylvestris	3	Anthriscus_sylvestris	3
Capsella_bursa-pastoris	1	Calystegia_sepium	1	Arrhenatherum_elatius	4	Arrhenatherum_elatius	5
Chenopodium_opulifolium	4	Castanea_sativa	4	Bellis_perennis	1	Avenella_flexuosa	1
Chloromonas_fonticola	1	Chenopodium_opulifolium	3	Briza_media	1	Brassica_carinata	1
Cicerbita_muralis	3	Cicuta_virosa	1	Chaerophyllum_temulum	1	Brassica_oleracea	1
Citrus_tachibana	5	Conium_maculatum	1	Conium_maculatum	2	Capsella_bursa-pastoris	1
Cyperus_bipartitus	4	Galium_concinnum	1	Cornus_sanguinea	2	Chaerophyllum_temulum	3
Deschampsia_cespitosa	1	Galium_pamiroalaicum	1	Cotinus_coggygria	1	Chelidonium_majus	1
Digitalis_purpurea	1	Heracleum_maximum	1	Dactylis_glomerata	8	Cornus_sanguinea	2
Erica_arborea	1	Holcus_lanatus	4	Galium_concinnum	7	Crataegus_monogyna_x_Crataegus_punctata	2
Filipendula_ulmaria	18	Jacobaea_vulgaris	1	Galium_pamiroalaicum	2	Dactylis_glomerata	6
Galeopsis_bifida	1	Laportea_canadensis	3	Galium_spurium	1	Festuca_prolifera	2
Galium_pamiroalaicum	1	Matricaria_chamomilla	1	Holcus_lanatus	7	Festuca_subverticillata	3
Holcus_lanatus	1	Phacelia_tanacetifolia	3	Lamium_maculatum	1	Filipendula_vulgaris	1
Holcus_mollis	1	Plantago_lanceolata	3	Laportea_canadensis	1	Fraxinus_excelsior	1
Krigia_virginica	5	Poa_supina	1	Leontodon_saxatilis	1	Galium_concinnum	3
Laportea_canadensis	1	Prunus_serotina	1	Olea_europaea	1	Galium_saxatile	1
Melampyrum_pratense	7	Rosa_setigera	1	Papaver_rhoeas	1	Holcus_lanatus	5
Melampyrum_sylvaticum	4	Sambucus_nigra	3	Phacelia_tanacetifolia	2	Impatiens_balfourii	1
Narthecium_californicum	1	Spergula_arvensis	1	Plantago_lanceolata	3	Impatiens_parviflora	1
Phacelia_tanacetifolia	1	Stichococcus_mirabilis	1	Poa_supina	1	Lamium_purpureum	1
Pimpinella_saxifraga	1	Tilia_cordata	1	Prunus_serotina	2	Laportea_canadensis	2
Plantago_lanceolata	1	Tilia_platyphyllos	1	Ranunculus_acris	3	Matricaria_chamomilla	1
Poa_supina	2	Triticum_turgidum	1	Ranunculus_repens	1	Papaver_rhoeas	2
Potentilla_erecta	8	Urtica_dioica	12	Rhamnus_cathartica	1	Phacelia_tanacetifolia	1
Rumex_acetosa	1	Vicia_faba	1	Rubus_caesius	1	Plantago_canescens	1
Sambucus_nigra	1			Rumex_acetosella	2	Plantago_lanceolata	5
Spergula_arvensis	2			Rumex_japonicus	1	Plantago_media	1
Taxodium_distichum	2			Rumex_lapponicus	1	Poa_laxiflora	1
Thinopyrum_pycnanthum	1			Sambucus_nigra	13	Prunus_serotina	1
Urtica_dioica	15			Senecio_squalidus	1	Ranunculus_acris	4
				Senecio_vulgaris	1	Ranunculus_bulbosus	3
				Sinapis_arvensis	1	Ranunculus_repens	3
				Symbiochloris_symbiontica	1	Rhynchospora_capillacea	1
				Trisetum_flavescens	5	Rubus_caesius	1
				Triticum_turgidum	1	Rumex_acetosa	1
				Ulmus_rubra	1	Rumex_japonicus	1
				Urtica_dioica	13	Sambucus_nigra	9
				Veronica_chamaedrys	1	Saxifraga_hirsuta	1
						Saxifraga_spathularis	1
						Solanum_tuberosum	1
						Tilia_platyphyllos	2
						Trisetum_flavescens	2
						Triticum_turgidum	1
						Urtica_dioica	10
						Veronica_chamaedrys	1

## Sheet: S2.4 Beta diversity
Supplementary information S2.4. Beta diversity index between movement dates
Movement date	(S1-c)+(S2-c)	c*2	beta diversity index			Calculations
Late July 2021 - Late June 2022	43	22	2.95455			S1	number species environment 1
Late July 2021 - Early June 10 2023	62	16	4.875			S2	number species environment 2
Late July 2021 - Early June 12 2022	65	20	4			c	species in common between the two environments
Late June 2022 - Early June 10 2023	43	30	2.43333
Late June 2022 - Early June 12 2023	50	30	2.66667
Early June 10 2023 - Early June 12 2023	45	48	1.9375
Female-Male 2021	10	50	1.2

## Sheet: S2.5 Combined information file
Supplementary information S2.5. Combined hoverfly information, plant species transported, movement date and estimated origin and destination locations.
fly_ID	Species	Sex	Plant species	Date collected	Backward trajectory origin	Forward trajectory destination
14	Episyrphus balteatus	m	Potentilla_erecta	24-25/07/2021	Norway	Scotland
14	Episyrphus balteatus	m	Melampyrum_pratense	24-25/07/2021	Norway	Scotland
14	Episyrphus balteatus	m	Urtica_dioica	24-25/07/2021	Norway	Scotland
14	Episyrphus balteatus	m	Melampyrum_sylvaticum	24-25/07/2021	Norway	Scotland
16	Episyrphus balteatus	m	Potentilla_erecta	24-25/07/2021	Norway	Scotland
16	Episyrphus balteatus	m	Spergula_arvensis	24-25/07/2021	Norway	Scotland
16	Episyrphus balteatus	m	Capsella_bursa-pastoris	24-25/07/2021	Norway	Scotland
16	Episyrphus balteatus	m	Holcus_mollis	24-25/07/2021	Norway	Scotland
16	Episyrphus balteatus	m	Molinia_caerulea	24-25/07/2021	Norway	Scotland
16	Episyrphus balteatus	m	Chloromonas_fonticola	24-25/07/2021	Norway	Scotland
16	Episyrphus balteatus	m	Holcus_lanatus	24-25/07/2021	Norway	Scotland
20	Episyrphus balteatus	f	Alopecurus_aequalis	24-25/07/2021	Norway	Scotland
21	Episyrphus balteatus	f	Melampyrum_sylvaticum	24-25/07/2021	Norway	Scotland
22	Episyrphus balteatus	m	Capsella_bursa-pastoris	24-25/07/2021	Norway	Scotland
22	Episyrphus balteatus	m	Holcus_mollis	24-25/07/2021	Norway	Scotland
22	Episyrphus balteatus	m	Melampyrum_pratense	24-25/07/2021	Norway	Scotland
22	Episyrphus balteatus	m	Pimpinella_saxifraga	24-25/07/2021	Norway	Scotland
22	Episyrphus balteatus	m	Urtica_dioica	24-25/07/2021	Norway	Scotland
22	Episyrphus balteatus	m	Melampyrum_sylvaticum	24-25/07/2021	Norway	Scotland
22	Episyrphus balteatus	m	Potentilla_erecta	24-25/07/2021	Norway	Scotland
22	Episyrphus balteatus	m	Spergula_arvensis	24-25/07/2021	Norway	Scotland
23	Episyrphus balteatus	f	Filipendula_ulmaria	24-25/07/2021	Norway	Scotland
23	Episyrphus balteatus	f	Urtica_dioica	24-25/07/2021	Norway	Scotland
23	Episyrphus balteatus	f	Citrus_tachibana	24-25/07/2021	Norway	Scotland
24	Episyrphus balteatus	m	Calluna_vulgaris	24-25/07/2021	Norway	Scotland
24	Episyrphus balteatus	m	Krigia_virginica	24-25/07/2021	Norway	Scotland
24	Episyrphus balteatus	m	Dactylis_glomerata	24-25/07/2021	Norway	Scotland
24	Episyrphus balteatus	m	Urtica_dioica	24-25/07/2021	Norway	Scotland
24	Episyrphus balteatus	m	Cyperus_bipartitus	24-25/07/2021	Norway	Scotland
25	Episyrphus balteatus	m	Filipendula_ulmaria	24-25/07/2021	Norway	Scotland
25	Episyrphus balteatus	m	Chaerophyllum_crinitum	24-25/07/2021	Norway	Scotland
25	Episyrphus balteatus	m	Urtica_dioica	24-25/07/2021	Norway	Scotland
25	Episyrphus balteatus	m	Mnium_hornum	24-25/07/2021	Norway	Scotland
25	Episyrphus balteatus	m	Phyllospadix_scouleri	24-25/07/2021	Norway	Scotland
25	Episyrphus balteatus	m	Triticum_turgidum	24-25/07/2021	Norway	Scotland
25	Episyrphus balteatus	m	Angelica_venenosa	24-25/07/2021	Norway	Scotland
28	Episyrphus balteatus	f	Filipendula_ulmaria	24-25/07/2021	Norway	Scotland
28	Episyrphus balteatus	f	Urtica_dioica	24-25/07/2021	Norway	Scotland
30	Episyrphus balteatus	m	Digitalis_purpurea	24-25/07/2021	Norway	Scotland
30	Episyrphus balteatus	m	Potentilla_erecta	24-25/07/2021	Norway	Scotland
30	Episyrphus balteatus	m	Filipendula_ulmaria	24-25/07/2021	Norway	Scotland
30	Episyrphus balteatus	m	Chenopodium_opulifolium	24-25/07/2021	Norway	Scotland
31	Episyrphus balteatus	f	Cyperus_bipartitus	24-25/07/2021	Norway	Scotland
31	Episyrphus balteatus	f	Filipendula_ulmaria	24-25/07/2021	Norway	Scotland
31	Episyrphus balteatus	f	Urtica_dioica	24-25/07/2021	Norway	Scotland
31	Episyrphus balteatus	f	Taxodium_distichum	24-25/07/2021	Norway	Scotland
32	Episyrphus balteatus	f	Melampyrum_pratense	24-25/07/2021	Norway	Scotland
32	Episyrphus balteatus	f	Urtica_dioica	24-25/07/2021	Norway	Scotland
33	Episyrphus balteatus	m	Melampyrum_pratense	24-25/07/2021	Norway	Scotland
33	Episyrphus balteatus	m	Filipendula_ulmaria	24-25/07/2021	Norway	Scotland
33	Episyrphus balteatus	m	Tilia_cordata	24-25/07/2021	Norway	Scotland
33	Episyrphus balteatus	m	Urtica_dioica	24-25/07/2021	Norway	Scotland
34	Episyrphus balteatus	f	Filipendula_ulmaria	24-25/07/2021	Norway	Scotland
34	Episyrphus balteatus	f	Krigia_virginica	24-25/07/2021	Norway	Scotland
35	Episyrphus balteatus	m	Filipendula_ulmaria	24-25/07/2021	Norway	Scotland
35	Episyrphus balteatus	m	Krigia_virginica	24-25/07/2021	Norway	Scotland
36	Episyrphus balteatus	f	Chenopodium_opulifolium	24-25/07/2021	Norway	Scotland
36	Episyrphus balteatus	f	Filipendula_ulmaria	24-25/07/2021	Norway	Scotland
36	Episyrphus balteatus	f	Cyperus_bipartitus	24-25/07/2021	Norway	Scotland
38	Episyrphus balteatus	f	Melampyrum_pratense	24-25/07/2021	Norway	Scotland
38	Episyrphus balteatus	f	Sambucus_nigra	24-25/07/2021	Norway	Scotland
38	Episyrphus balteatus	f	Melampyrum_sylvaticum	24-25/07/2021	Norway	Scotland
38	Episyrphus balteatus	f	Brassica_oleracea	24-25/07/2021	Norway	Scotland
39	Episyrphus balteatus	f	Cicerbita_muralis	24-25/07/2021	Norway	Scotland
39	Episyrphus balteatus	f	Citrus_tachibana	24-25/07/2021	Norway	Scotland
39	Episyrphus balteatus	f	Filipendula_ulmaria	24-25/07/2021	Norway	Scotland
40	Episyrphus balteatus	f	Filipendula_ulmaria	24-25/07/2021	Norway	Scotland
40	Episyrphus balteatus	f	Rumex_acetosa	24-25/07/2021	Norway	Scotland
41	Episyrphus balteatus	f	Citrus_tachibana	24-25/07/2021	Norway	Scotland
42	Episyrphus balteatus	f	Potentilla_erecta	24-25/07/2021	Norway	Scotland
42	Episyrphus balteatus	f	Urtica_dioica	24-25/07/2021	Norway	Scotland
42	Episyrphus balteatus	f	Filipendula_ulmaria	24-25/07/2021	Norway	Scotland
42	Episyrphus balteatus	f	Deschampsia_cespitosa	24-25/07/2021	Norway	Scotland
44	Episyrphus balteatus	f	Calluna_vulgaris	24-25/07/2021	Norway	Scotland
44	Episyrphus balteatus	f	Potentilla_erecta	24-25/07/2021	Norway	Scotland
44	Episyrphus balteatus	f	Melampyrum_sylvaticum	24-25/07/2021	Norway	Scotland
44	Episyrphus balteatus	f	Urtica_dioica	24-25/07/2021	Norway	Scotland
44	Episyrphus balteatus	f	Cyperus_bipartitus	24-25/07/2021	Norway	Scotland
45	Episyrphus balteatus	f	Calluna_vulgaris	24-25/07/2021	Norway	Scotland
45	Episyrphus balteatus	f	Chenopodium_opulifolium	24-25/07/2021	Norway	Scotland
45	Episyrphus balteatus	f	Citrus_tachibana	24-25/07/2021	Norway	Scotland
45	Episyrphus balteatus	f	Potentilla_erecta	24-25/07/2021	Norway	Scotland
45	Episyrphus balteatus	f	Trebouxia_sp._P-198-IIa	24-25/07/2021	Norway	Scotland
49	Episyrphus balteatus	m	Calluna_vulgaris	24-25/07/2021	Norway	Scotland
49	Episyrphus balteatus	m	Filipendula_ulmaria	24-25/07/2021	Norway	Scotland
49	Episyrphus balteatus	m	Melampyrum_sylvaticum	24-25/07/2021	Norway	Scotland
49	Episyrphus balteatus	m	Narthecium_californicum	24-25/07/2021	Norway	Scotland
49	Episyrphus balteatus	m	Poa_supina	24-25/07/2021	Norway	Scotland
51	Episyrphus balteatus	f	Filipendula_ulmaria	24-25/07/2021	Norway	Scotland
51	Episyrphus balteatus	f	Calluna_vulgaris	24-25/07/2021	Norway	Scotland
51	Episyrphus balteatus	f	Galium_asprellum	24-25/07/2021	Norway	Scotland
51	Episyrphus balteatus	f	Galium_pamiroalaicum	24-25/07/2021	Norway	Scotland
51	Episyrphus balteatus	f	Verbascum_thapsus	24-25/07/2021	Norway	Scotland
52	Episyrphus balteatus	f	Filipendula_ulmaria	24-25/07/2021	Norway	Scotland
52	Episyrphus balteatus	f	Urtica_dioica	24-25/07/2021	Norway	Scotland
52	Episyrphus balteatus	f	Laportea_canadensis	24-25/07/2021	Norway	Scotland
52	Episyrphus balteatus	f	Alopecurus_aequalis	24-25/07/2021	Norway	Scotland
53	Episyrphus balteatus	f	Krigia_virginica	24-25/07/2021	Norway	Scotland
53	Episyrphus balteatus	f	Melampyrum_pratense	24-25/07/2021	Norway	Scotland
54	Episyrphus balteatus	m	Cicerbita_muralis	24-25/07/2021	Norway	Scotland
54	Episyrphus balteatus	m	Urtica_dioica	24-25/07/2021	Norway	Scotland
54	Episyrphus balteatus	m	Krigia_virginica	24-25/07/2021	Norway	Scotland
54	Episyrphus balteatus	m	Citrus_tachibana	24-25/07/2021	Norway	Scotland
55	Episyrphus balteatus	f	Melampyrum_pratense	24-25/07/2021	Norway	Scotland
55	Episyrphus balteatus	f	Cicerbita_muralis	24-25/07/2021	Norway	Scotland
55	Episyrphus balteatus	f	Melampyrum_sylvaticum	24-25/07/2021	Norway	Scotland
55	Episyrphus balteatus	f	Potentilla_erecta	24-25/07/2021	Norway	Scotland
56	Episyrphus balteatus	f	Filipendula_ulmaria	24-25/07/2021	Norway	Scotland
56	Episyrphus balteatus	f	Echium_plantagineum	24-25/07/2021	Norway	Scotland
56	Episyrphus balteatus	f	Calluna_vulgaris	24-25/07/2021	Norway	Scotland
56	Episyrphus balteatus	f	Poa_supina	24-25/07/2021	Norway	Scotland
56	Episyrphus balteatus	f	Tilia_cordata	24-25/07/2021	Norway	Scotland
58	Episyrphus balteatus	f	Filipendula_ulmaria	24-25/07/2021	Norway	Scotland
58	Episyrphus balteatus	f	Citrus_tachibana	24-25/07/2021	Norway	Scotland
59	Episyrphus balteatus	m	Chenopodium_opulifolium	24-25/07/2021	Norway	Scotland
59	Episyrphus balteatus	m	Chenopodium_album	24-25/07/2021	Norway	Scotland
59	Episyrphus balteatus	m	Alopecurus_aequalis	24-25/07/2021	Norway	Scotland
59	Episyrphus balteatus	m	Urtica_dioica	24-25/07/2021	Norway	Scotland
59	Episyrphus balteatus	m	Filipendula_ulmaria	24-25/07/2021	Norway	Scotland
59	Episyrphus balteatus	m	Thinopyrum_pycnanthum	24-25/07/2021	Norway	Scotland
59	Episyrphus balteatus	m	Plantago_lanceolata	24-25/07/2021	Norway	Scotland
60	Episyrphus balteatus	f	Campanula_latifolia	24-25/07/2021	Norway	Scotland
60	Episyrphus balteatus	f	Urtica_dioica	24-25/07/2021	Norway	Scotland
61	Episyrphus balteatus	m	Phacelia_tanacetifolia	24-25/07/2021	Norway	Scotland
61	Episyrphus balteatus	m	Cyperus_bipartitus	24-25/07/2021	Norway	Scotland
61	Episyrphus balteatus	m	Galeopsis_bifida	24-25/07/2021	Norway	Scotland
61	Episyrphus balteatus	m	Citrus_tachibana	24-25/07/2021	Norway	Scotland
61	Episyrphus balteatus	m	Mnium_hornum	24-25/07/2021	Norway	Scotland
61	Episyrphus balteatus	m	Erica_arborea	24-25/07/2021	Norway	Scotland
63	Episyrphus balteatus	f	Citrus_tachibana	24-25/07/2021	Norway	Scotland
63	Episyrphus balteatus	f	Melampyrum_pratense	24-25/07/2021	Norway	Scotland
64	Episyrphus balteatus	f	Campanula_latifolia	24-25/07/2021	Norway	Scotland
64	Episyrphus balteatus	f	Calluna_vulgaris	24-25/07/2021	Norway	Scotland
64	Episyrphus balteatus	f	Taxodium_distichum	24-25/07/2021	Norway	Scotland
93	Episyrphus balteatus	f	Urtica_dioica	2022-06-30	The Netherlands, Norther Germany & Denmark	The Shetland Isles
93	Episyrphus balteatus	f	Laportea_canadensis	2022-06-30	The Netherlands, Norther Germany & Denmark	The Shetland Isles
93	Episyrphus balteatus	f	Holcus_lanatus	2022-06-30	The Netherlands, Norther Germany & Denmark	The Shetland Isles
93	Episyrphus balteatus	f	Allium_cepa	2022-06-30	The Netherlands, Norther Germany & Denmark	The Shetland Isles
94	Episyrphus balteatus	f	Plantago_lanceolata	2022-06-30	The Netherlands, Norther Germany & Denmark	The Shetland Isles
94	Episyrphus balteatus	f	Phacelia_tanacetifolia	2022-06-30	The Netherlands, Norther Germany & Denmark	The Shetland Isles
94	Episyrphus balteatus	f	Urtica_dioica	2022-06-30	The Netherlands, Norther Germany & Denmark	The Shetland Isles
95	Episyrphus balteatus	m	Holcus_lanatus	2022-06-30	The Netherlands, Norther Germany & Denmark	The Shetland Isles
95	Episyrphus balteatus	m	Plantago_lanceolata	2022-06-30	The Netherlands, Norther Germany & Denmark	The Shetland Isles
95	Episyrphus balteatus	m	Urtica_dioica	2022-06-30	The Netherlands, Norther Germany & Denmark	The Shetland Isles
95	Episyrphus balteatus	m	Conium_maculatum	2022-06-30	The Netherlands, Norther Germany & Denmark	The Shetland Isles
95	Episyrphus balteatus	m	Calystegia_sepium	2022-06-30	The Netherlands, Norther Germany & Denmark	The Shetland Isles
96	Episyrphus balteatus	m	Phacelia_tanacetifolia	2022-06-30	The Netherlands, Norther Germany & Denmark	The Shetland Isles
97	Episyrphus balteatus	f	Castanea_sativa	2022-06-30	The Netherlands, Norther Germany & Denmark	The Shetland Isles
97	Episyrphus balteatus	f	Chenopodium_opulifolium	2022-06-30	The Netherlands, Norther Germany & Denmark	The Shetland Isles
97	Episyrphus balteatus	f	Tilia_cordata	2022-06-30	The Netherlands, Norther Germany & Denmark	The Shetland Isles
97	Episyrphus balteatus	f	Angelica_venenosa	2022-06-30	The Netherlands, Norther Germany & Denmark	The Shetland Isles
97	Episyrphus balteatus	f	Urtica_dioica	2022-06-30	The Netherlands, Norther Germany & Denmark	The Shetland Isles
97	Episyrphus balteatus	f	Triticum_turgidum	2022-06-30	The Netherlands, Norther Germany & Denmark	The Shetland Isles
97	Episyrphus balteatus	f	Cicuta_virosa	2022-06-30	The Netherlands, Norther Germany & Denmark	The Shetland Isles
98	Episyrphus balteatus	f	Sambucus_nigra	2022-06-30	The Netherlands, Norther Germany & Denmark	The Shetland Isles
98	Episyrphus balteatus	f	Stichococcus_mirabilis	2022-06-30	The Netherlands, Norther Germany & Denmark	The Shetland Isles
99	Episyrphus balteatus	f	Urtica_dioica	2022-06-30	The Netherlands, Norther Germany & Denmark	The Shetland Isles
99	Episyrphus balteatus	f	Castanea_sativa	2022-06-30	The Netherlands, Norther Germany & Denmark	The Shetland Isles
99	Episyrphus balteatus	f	Citrus_tachibana	2022-06-30	The Netherlands, Norther Germany & Denmark	The Shetland Isles
99	Episyrphus balteatus	f	Holcus_lanatus	2022-06-30	The Netherlands, Norther Germany & Denmark	The Shetland Isles
99	Episyrphus balteatus	f	Allium_cepa	2022-06-30	The Netherlands, Norther Germany & Denmark	The Shetland Isles
99	Episyrphus balteatus	f	Laportea_canadensis	2022-06-30	The Netherlands, Norther Germany & Denmark	The Shetland Isles
100	Episyrphus balteatus	f	Cyperus_bipartitus	2022-06-30	The Netherlands, Norther Germany & Denmark	The Shetland Isles
100	Episyrphus balteatus	f	Rosa_setigera	2022-06-30	The Netherlands, Norther Germany & Denmark	The Shetland Isles
101	Episyrphus balteatus	f	Sambucus_nigra	2022-06-30	The Netherlands, Norther Germany & Denmark	The Shetland Isles
101	Episyrphus balteatus	f	Spergula_arvensis	2022-06-30	The Netherlands, Norther Germany & Denmark	The Shetland Isles
101	Episyrphus balteatus	f	Vicia_faba	2022-06-30	The Netherlands, Norther Germany & Denmark	The Shetland Isles
104	Episyrphus balteatus	f	Plantago_lanceolata	2022-06-30	The Netherlands, Norther Germany & Denmark	The Shetland Isles
104	Episyrphus balteatus	f	Phacelia_tanacetifolia	2022-06-30	The Netherlands, Norther Germany & Denmark	The Shetland Isles
104	Episyrphus balteatus	f	Chenopodium_opulifolium	2022-06-30	The Netherlands, Norther Germany & Denmark	The Shetland Isles
104	Episyrphus balteatus	f	Urtica_dioica	2022-06-30	The Netherlands, Norther Germany & Denmark	The Shetland Isles
104	Episyrphus balteatus	f	Triticum_turgidum	2022-06-30	The Netherlands, Norther Germany & Denmark	The Shetland Isles
104	Episyrphus balteatus	f	Castanea_sativa	2022-06-30	The Netherlands, Norther Germany & Denmark	The Shetland Isles
105	Episyrphus balteatus	na	Jacobaea_vulgaris	2022-06-30	The Netherlands, Norther Germany & Denmark	The Shetland Isles
105	Episyrphus balteatus	na	Urtica_dioica	2022-06-30	The Netherlands, Norther Germany & Denmark	The Shetland Isles
105	Episyrphus balteatus	na	Cyperus_bipartitus	2022-06-30	The Netherlands, Norther Germany & Denmark	The Shetland Isles
105	Episyrphus balteatus	na	Alopecurus_myosuroides	2022-06-30	The Netherlands, Norther Germany & Denmark	The Shetland Isles
105	Episyrphus balteatus	na	Alnus_incana	2022-06-30	The Netherlands, Norther Germany & Denmark	The Shetland Isles
105	Episyrphus balteatus	na	Galium_concinnum	2022-06-30	The Netherlands, Norther Germany & Denmark	The Shetland Isles
105	Episyrphus balteatus	na	Matricaria_chamomilla	2022-06-30	The Netherlands, Norther Germany & Denmark	The Shetland Isles
105	Episyrphus balteatus	na	Holcus_lanatus	2022-06-30	The Netherlands, Norther Germany & Denmark	The Shetland Isles
105	Episyrphus balteatus	na	Thinopyrum_pycnanthum	2022-06-30	The Netherlands, Norther Germany & Denmark	The Shetland Isles
105	Episyrphus balteatus	na	Galium_pamiroalaicum	2022-06-30	The Netherlands, Norther Germany & Denmark	The Shetland Isles
106	Episyrphus balteatus	f	Sambucus_nigra	2022-06-30	The Netherlands, Norther Germany & Denmark	The Shetland Isles
106	Episyrphus balteatus	f	Castanea_sativa	2022-06-30	The Netherlands, Norther Germany & Denmark	The Shetland Isles
106	Episyrphus balteatus	f	Urtica_dioica	2022-06-30	The Netherlands, Norther Germany & Denmark	The Shetland Isles
106	Episyrphus balteatus	f	Tilia_platyphyllos	2022-06-30	The Netherlands, Norther Germany & Denmark	The Shetland Isles
108	Episyrphus balteatus	na	Urtica_dioica	2022-06-30	The Netherlands, Norther Germany & Denmark	The Shetland Isles
108	Episyrphus balteatus	na	Chenopodium_opulifolium	2022-06-30	The Netherlands, Norther Germany & Denmark	The Shetland Isles
108	Episyrphus balteatus	na	Poa_infirma	2022-06-30	The Netherlands, Norther Germany & Denmark	The Shetland Isles
108	Episyrphus balteatus	na	Poa_supina	2022-06-30	The Netherlands, Norther Germany & Denmark	The Shetland Isles
108	Episyrphus balteatus	na	Laportea_canadensis	2022-06-30	The Netherlands, Norther Germany & Denmark	The Shetland Isles
108	Episyrphus balteatus	na	Prunus_serotina	2022-06-30	The Netherlands, Norther Germany & Denmark	The Shetland Isles
109	Episyrphus balteatus	f	Citrus_tachibana	2022-06-30	The Netherlands, Norther Germany & Denmark	The Shetland Isles
109	Episyrphus balteatus	f	Hypericum_perforatum	2022-06-30	The Netherlands, Norther Germany & Denmark	The Shetland Isles
109	Episyrphus balteatus	f	Tilia_cordata	2022-06-30	The Netherlands, Norther Germany & Denmark	The Shetland Isles
109	Episyrphus balteatus	f	Urtica_dioica	2022-06-30	The Netherlands, Norther Germany & Denmark	The Shetland Isles
110	Episyrphus balteatus	f	Tilia_oliveri	2022-06-30	The Netherlands, Norther Germany & Denmark	The Shetland Isles
110	Episyrphus balteatus	f	Tilia_tomentosa	2022-06-30	The Netherlands, Norther Germany & Denmark	The Shetland Isles
110	Episyrphus balteatus	f	Urtica_dioica	2022-06-30	The Netherlands, Norther Germany & Denmark	The Shetland Isles
111	Episyrphus balteatus	f	Arrhenatherum_elatius	2022-06-30	The Netherlands, Norther Germany & Denmark	The Shetland Isles
111	Episyrphus balteatus	f	Urtica_dioica	2022-06-30	The Netherlands, Norther Germany & Denmark	The Shetland Isles
111	Episyrphus balteatus	f	Rubus_hispidus	2022-06-30	The Netherlands, Norther Germany & Denmark	The Shetland Isles
111	Episyrphus balteatus	f	Heracleum_maximum	2022-06-30	The Netherlands, Norther Germany & Denmark	The Shetland Isles
161	Episyrphus balteatus	f	Sambucus_nigra	2023-06-10	Norway/Denmark	The Shetland Isles/Northern Norway
161	Episyrphus balteatus	f	Veronica_chamaedrys	2023-06-10	Norway/Denmark	The Shetland Isles/Northern Norway
161	Episyrphus balteatus	f	Acer_x_pseudoheldreichii	2023-06-10	Norway/Denmark	The Shetland Isles/Northern Norway
161	Episyrphus balteatus	f	Triticum_turgidum	2023-06-10	Norway/Denmark	The Shetland Isles/Northern Norway
161	Episyrphus balteatus	f	Alopecurus_myosuroides	2023-06-10	Norway/Denmark	The Shetland Isles/Northern Norway
161	Episyrphus balteatus	f	Dactylis_glomerata	2023-06-10	Norway/Denmark	The Shetland Isles/Northern Norway
161	Episyrphus balteatus	f	Urtica_dioica	2023-06-10	Norway/Denmark	The Shetland Isles/Northern Norway
161	Episyrphus balteatus	f	Arrhenatherum_elatius	2023-06-10	Norway/Denmark	The Shetland Isles/Northern Norway
161	Episyrphus balteatus	f	Symbiochloris_symbiontica	2023-06-10	Norway/Denmark	The Shetland Isles/Northern Norway
162	Episyrphus balteatus	f	Sambucus_nigra	2023-06-10	Norway/Denmark	The Shetland Isles/Northern Norway
162	Episyrphus balteatus	f	Urtica_dioica	2023-06-10	Norway/Denmark	The Shetland Isles/Northern Norway
162	Episyrphus balteatus	f	Trisetum_flavescens	2023-06-10	Norway/Denmark	The Shetland Isles/Northern Norway
162	Episyrphus balteatus	f	Holcus_lanatus	2023-06-10	Norway/Denmark	The Shetland Isles/Northern Norway
163	Episyrphus balteatus	f	Holcus_lanatus	2023-06-10	Norway/Denmark	The Shetland Isles/Northern Norway
163	Episyrphus balteatus	f	Sambucus_nigra	2023-06-10	Norway/Denmark	The Shetland Isles/Northern Norway
163	Episyrphus balteatus	f	Trisetum_flavescens	2023-06-10	Norway/Denmark	The Shetland Isles/Northern Norway
163	Episyrphus balteatus	f	Poa_sp._MLK-2011	2023-06-10	Norway/Denmark	The Shetland Isles/Northern Norway
163	Episyrphus balteatus	f	Veronica_arvensis	2023-06-10	Norway/Denmark	The Shetland Isles/Northern Norway
164	Episyrphus balteatus	f	Festuca_prolifera	2023-06-10	Norway/Denmark	The Shetland Isles/Northern Norway
164	Episyrphus balteatus	f	Sambucus_nigra	2023-06-10	Norway/Denmark	The Shetland Isles/Northern Norway
164	Episyrphus balteatus	f	Holcus_lanatus	2023-06-10	Norway/Denmark	The Shetland Isles/Northern Norway
165	Episyrphus balteatus	f	Plantago_lanceolata	2023-06-10	Norway/Denmark	The Shetland Isles/Northern Norway
165	Episyrphus balteatus	f	Sambucus_nigra	2023-06-10	Norway/Denmark	The Shetland Isles/Northern Norway
165	Episyrphus balteatus	f	Galium_concinnum	2023-06-10	Norway/Denmark	The Shetland Isles/Northern Norway
165	Episyrphus balteatus	f	Trisetum_flavescens	2023-06-10	Norway/Denmark	The Shetland Isles/Northern Norway
165	Episyrphus balteatus	f	Dactylis_glomerata	2023-06-10	Norway/Denmark	The Shetland Isles/Northern Norway
165	Episyrphus balteatus	f	Urtica_dioica	2023-06-10	Norway/Denmark	The Shetland Isles/Northern Norway
165	Episyrphus balteatus	f	Solanum_lycopersicum	2023-06-10	Norway/Denmark	The Shetland Isles/Northern Norway
165	Episyrphus balteatus	f	Briza_media	2023-06-10	Norway/Denmark	The Shetland Isles/Northern Norway
165	Episyrphus balteatus	f	Alnus_incana	2023-06-10	Norway/Denmark	The Shetland Isles/Northern Norway
166	Episyrphus balteatus	f	Phacelia_tanacetifolia	2023-06-10	Norway/Denmark	The Shetland Isles/Northern Norway
166	Episyrphus balteatus	f	Sambucus_nigra	2023-06-10	Norway/Denmark	The Shetland Isles/Northern Norway
166	Episyrphus balteatus	f	Urtica_dioica	2023-06-10	Norway/Denmark	The Shetland Isles/Northern Norway
167	Episyrphus balteatus	f	Sambucus_nigra	2023-06-10	Norway/Denmark	The Shetland Isles/Northern Norway
167	Episyrphus balteatus	f	Chaerophyllum_temulum	2023-06-10	Norway/Denmark	The Shetland Isles/Northern Norway
167	Episyrphus balteatus	f	Urtica_dioica	2023-06-10	Norway/Denmark	The Shetland Isles/Northern Norway
167	Episyrphus balteatus	f	Galium_concinnum	2023-06-10	Norway/Denmark	The Shetland Isles/Northern Norway
167	Episyrphus balteatus	f	Galium_pamiroalaicum	2023-06-10	Norway/Denmark	The Shetland Isles/Northern Norway
167	Episyrphus balteatus	f	Holcus_lanatus	2023-06-10	Norway/Denmark	The Shetland Isles/Northern Norway
167	Episyrphus balteatus	f	Olea_europaea	2023-06-10	Norway/Denmark	The Shetland Isles/Northern Norway
167	Episyrphus balteatus	f	Senecio_vulgaris	2023-06-10	Norway/Denmark	The Shetland Isles/Northern Norway
167	Episyrphus balteatus	f	Conium_maculatum	2023-06-10	Norway/Denmark	The Shetland Isles/Northern Norway
167	Episyrphus balteatus	f	Acer_x_pseudoheldreichii	2023-06-10	Norway/Denmark	The Shetland Isles/Northern Norway
167	Episyrphus balteatus	f	Sinapis_arvensis	2023-06-10	Norway/Denmark	The Shetland Isles/Northern Norway
167	Episyrphus balteatus	f	Senecio_squalidus	2023-06-10	Norway/Denmark	The Shetland Isles/Northern Norway
168	Episyrphus balteatus	f	Sambucus_nigra	2023-06-10	Norway/Denmark	The Shetland Isles/Northern Norway
168	Episyrphus balteatus	f	Alnus_incana	2023-06-10	Norway/Denmark	The Shetland Isles/Northern Norway
168	Episyrphus balteatus	f	Galium_concinnum	2023-06-10	Norway/Denmark	The Shetland Isles/Northern Norway
168	Episyrphus balteatus	f	Urtica_dioica	2023-06-10	Norway/Denmark	The Shetland Isles/Northern Norway
168	Episyrphus balteatus	f	Anthriscus_sylvestris	2023-06-10	Norway/Denmark	The Shetland Isles/Northern Norway
168	Episyrphus balteatus	f	Rumex_japonicus	2023-06-10	Norway/Denmark	The Shetland Isles/Northern Norway
168	Episyrphus balteatus	f	Ranunculus_acris	2023-06-10	Norway/Denmark	The Shetland Isles/Northern Norway
168	Episyrphus balteatus	f	Arrhenatherum_elatius	2023-06-10	Norway/Denmark	The Shetland Isles/Northern Norway
168	Episyrphus balteatus	f	Dactylis_glomerata	2023-06-10	Norway/Denmark	The Shetland Isles/Northern Norway
168	Episyrphus balteatus	f	Holcus_lanatus	2023-06-10	Norway/Denmark	The Shetland Isles/Northern Norway
168	Episyrphus balteatus	f	Acer_x_pseudoheldreichii	2023-06-10	Norway/Denmark	The Shetland Isles/Northern Norway
168	Episyrphus balteatus	f	Galium_pamiroalaicum	2023-06-10	Norway/Denmark	The Shetland Isles/Northern Norway
168	Episyrphus balteatus	f	Laportea_canadensis	2023-06-10	Norway/Denmark	The Shetland Isles/Northern Norway
169	Episyrphus balteatus	f	Phacelia_tanacetifolia	2023-06-10	Norway/Denmark	The Shetland Isles/Northern Norway
169	Episyrphus balteatus	f	Alopecurus_myosuroides	2023-06-10	Norway/Denmark	The Shetland Isles/Northern Norway
169	Episyrphus balteatus	f	Dactylis_glomerata	2023-06-10	Norway/Denmark	The Shetland Isles/Northern Norway
169	Episyrphus balteatus	f	Rhamnus_cathartica	2023-06-10	Norway/Denmark	The Shetland Isles/Northern Norway
169	Episyrphus balteatus	f	Rumex_acetosella	2023-06-10	Norway/Denmark	The Shetland Isles/Northern Norway
170	Episyrphus balteatus	f	Plantago_lanceolata	2023-06-10	Norway/Denmark	The Shetland Isles/Northern Norway
170	Episyrphus balteatus	f	Capsella_bursa-pastoris	2023-06-10	Norway/Denmark	The Shetland Isles/Northern Norway
170	Episyrphus balteatus	f	Cornus_sanguinea	2023-06-10	Norway/Denmark	The Shetland Isles/Northern Norway
170	Episyrphus balteatus	f	Holcus_lanatus	2023-06-10	Norway/Denmark	The Shetland Isles/Northern Norway
170	Episyrphus balteatus	f	Anthriscus_sylvestris	2023-06-10	Norway/Denmark	The Shetland Isles/Northern Norway
172	Episyrphus balteatus	f	Anthriscus_sylvestris	2023-06-10	Norway/Denmark	The Shetland Isles/Northern Norway
172	Episyrphus balteatus	f	Sambucus_nigra	2023-06-10	Norway/Denmark	The Shetland Isles/Northern Norway
172	Episyrphus balteatus	f	Urtica_dioica	2023-06-10	Norway/Denmark	The Shetland Isles/Northern Norway
172	Episyrphus balteatus	f	Ranunculus_acris	2023-06-10	Norway/Denmark	The Shetland Isles/Northern Norway
172	Episyrphus balteatus	f	Ulmus_rubra	2023-06-10	Norway/Denmark	The Shetland Isles/Northern Norway
172	Episyrphus balteatus	f	Ranunculus_bulbosus	2023-06-10	Norway/Denmark	The Shetland Isles/Northern Norway
172	Episyrphus balteatus	f	Holcus_lanatus	2023-06-10	Norway/Denmark	The Shetland Isles/Northern Norway
172	Episyrphus balteatus	f	Dactylis_glomerata	2023-06-10	Norway/Denmark	The Shetland Isles/Northern Norway
172	Episyrphus balteatus	f	Galium_concinnum	2023-06-10	Norway/Denmark	The Shetland Isles/Northern Norway
173	Episyrphus balteatus	f	Sambucus_nigra	2023-06-10	Norway/Denmark	The Shetland Isles/Northern Norway
173	Episyrphus balteatus	f	Conium_maculatum	2023-06-10	Norway/Denmark	The Shetland Isles/Northern Norway
173	Episyrphus balteatus	f	Dactylis_glomerata	2023-06-10	Norway/Denmark	The Shetland Isles/Northern Norway
173	Episyrphus balteatus	f	Urtica_dioica	2023-06-10	Norway/Denmark	The Shetland Isles/Northern Norway
174	Episyrphus balteatus	f	Urtica_dioica	2023-06-10	Norway/Denmark	The Shetland Isles/Northern Norway
174	Episyrphus balteatus	f	Galium_concinnum	2023-06-10	Norway/Denmark	The Shetland Isles/Northern Norway
174	Episyrphus balteatus	f	Sambucus_nigra	2023-06-10	Norway/Denmark	The Shetland Isles/Northern Norway
175	Episyrphus balteatus	f	Ranunculus_repens	2023-06-10	Norway/Denmark	The Shetland Isles/Northern Norway
175	Episyrphus balteatus	f	Krigia_sp._VanNeste_472	2023-06-10	Norway/Denmark	The Shetland Isles/Northern Norway
175	Episyrphus balteatus	f	Urtica_dioica	2023-06-10	Norway/Denmark	The Shetland Isles/Northern Norway
175	Episyrphus balteatus	f	Leontodon_saxatilis	2023-06-10	Norway/Denmark	The Shetland Isles/Northern Norway
175	Episyrphus balteatus	f	Prunus_serotina	2023-06-10	Norway/Denmark	The Shetland Isles/Northern Norway
175	Episyrphus balteatus	f	Ranunculus_bulbosus	2023-06-10	Norway/Denmark	The Shetland Isles/Northern Norway
175	Episyrphus balteatus	f	Holcus_lanatus	2023-06-10	Norway/Denmark	The Shetland Isles/Northern Norway
175	Episyrphus balteatus	f	Lamium_maculatum	2023-06-10	Norway/Denmark	The Shetland Isles/Northern Norway
176	Episyrphus balteatus	f	Bellis_perennis	2023-06-10	Norway/Denmark	The Shetland Isles/Northern Norway
176	Episyrphus balteatus	f	Urtica_dioica	2023-06-10	Norway/Denmark	The Shetland Isles/Northern Norway
176	Episyrphus balteatus	f	Galium_pamiroalaicum	2023-06-10	Norway/Denmark	The Shetland Isles/Northern Norway
176	Episyrphus balteatus	f	Prunus_serotina	2023-06-10	Norway/Denmark	The Shetland Isles/Northern Norway
176	Episyrphus balteatus	f	Arrhenatherum_elatius	2023-06-10	Norway/Denmark	The Shetland Isles/Northern Norway
176	Episyrphus balteatus	f	Sambucus_nigra	2023-06-10	Norway/Denmark	The Shetland Isles/Northern Norway
176	Episyrphus balteatus	f	Holcus_lanatus	2023-06-10	Norway/Denmark	The Shetland Isles/Northern Norway
177	Episyrphus balteatus	f	Alnus_incana	2023-06-10	Norway/Denmark	The Shetland Isles/Northern Norway
177	Episyrphus balteatus	f	Galium_concinnum	2023-06-10	Norway/Denmark	The Shetland Isles/Northern Norway
177	Episyrphus balteatus	f	Ranunculus_acris	2023-06-10	Norway/Denmark	The Shetland Isles/Northern Norway
177	Episyrphus balteatus	f	Poa_supina	2023-06-10	Norway/Denmark	The Shetland Isles/Northern Norway
177	Episyrphus balteatus	f	Trisetum_flavescens	2023-06-10	Norway/Denmark	The Shetland Isles/Northern Norway
178	Episyrphus balteatus	f	Plantago_lanceolata	2023-06-10	Norway/Denmark	The Shetland Isles/Northern Norway
178	Episyrphus balteatus	f	Urtica_dioica	2023-06-10	Norway/Denmark	The Shetland Isles/Northern Norway
178	Episyrphus balteatus	f	Rubus_caesius	2023-06-10	Norway/Denmark	The Shetland Isles/Northern Norway
178	Episyrphus balteatus	f	Cornus_sanguinea	2023-06-10	Norway/Denmark	The Shetland Isles/Northern Norway
178	Episyrphus balteatus	f	Dactylis_glomerata	2023-06-10	Norway/Denmark	The Shetland Isles/Northern Norway
178	Episyrphus balteatus	f	Galium_spurium	2023-06-10	Norway/Denmark	The Shetland Isles/Northern Norway
178	Episyrphus balteatus	f	Holcus_lanatus	2023-06-10	Norway/Denmark	The Shetland Isles/Northern Norway
178	Episyrphus balteatus	f	Alopecurus_pratensis	2023-06-10	Norway/Denmark	The Shetland Isles/Northern Norway
178	Episyrphus balteatus	f	Rumex_lapponicus	2023-06-10	Norway/Denmark	The Shetland Isles/Northern Norway
179	Episyrphus balteatus	m	Sambucus_nigra	2023-06-10	Norway/Denmark	The Shetland Isles/Northern Norway
179	Episyrphus balteatus	m	Galium_concinnum	2023-06-10	Norway/Denmark	The Shetland Isles/Northern Norway
179	Episyrphus balteatus	m	Arrhenatherum_elatius	2023-06-10	Norway/Denmark	The Shetland Isles/Northern Norway
179	Episyrphus balteatus	m	Papaver_rhoeas	2023-06-10	Norway/Denmark	The Shetland Isles/Northern Norway
179	Episyrphus balteatus	m	Urtica_dioica	2023-06-10	Norway/Denmark	The Shetland Isles/Northern Norway
179	Episyrphus balteatus	m	Dactylis_glomerata	2023-06-10	Norway/Denmark	The Shetland Isles/Northern Norway
179	Episyrphus balteatus	m	Rumex_acetosella	2023-06-10	Norway/Denmark	The Shetland Isles/Northern Norway
179	Episyrphus balteatus	m	Cotinus_coggygria	2023-06-10	Norway/Denmark	The Shetland Isles/Northern Norway
179	Episyrphus balteatus	m	Alopecurus_pratensis	2023-06-10	Norway/Denmark	The Shetland Isles/Northern Norway
179	Episyrphus balteatus	m	Galium_pamiroalaicum	2023-06-10	Norway/Denmark	The Shetland Isles/Northern Norway
179	Episyrphus balteatus	m	Trisetum_flavescens	2023-06-10	Norway/Denmark	The Shetland Isles/Northern Norway
229	Episyrphus balteatus	f	Sambucus_nigra	2023-06-12	Northern German/Denmark	The Shetland Isles
229	Episyrphus balteatus	f	Urtica_dioica	2023-06-12	Northern German/Denmark	The Shetland Isles
230	Episyrphus balteatus	f	Ranunculus_repens	2023-06-12	Northern German/Denmark	The Shetland Isles
230	Episyrphus balteatus	f	Phacelia_tanacetifolia	2023-06-12	Northern German/Denmark	The Shetland Isles
230	Episyrphus balteatus	f	Alopecurus_myosuroides	2023-06-12	Northern German/Denmark	The Shetland Isles
230	Episyrphus balteatus	f	Capsella_bursa-pastoris	2023-06-12	Northern German/Denmark	The Shetland Isles
230	Episyrphus balteatus	f	Matricaria_chamomilla	2023-06-12	Northern German/Denmark	The Shetland Isles
230	Episyrphus balteatus	f	Urtica_dioica	2023-06-12	Northern German/Denmark	The Shetland Isles
230	Episyrphus balteatus	f	Galium_concinnum	2023-06-12	Northern German/Denmark	The Shetland Isles
230	Episyrphus balteatus	f	Galium_pamiroalaicum	2023-06-12	Northern German/Denmark	The Shetland Isles
230	Episyrphus balteatus	f	Filipendula_vulgaris	2023-06-12	Northern German/Denmark	The Shetland Isles
230	Episyrphus balteatus	f	Anthriscus_sylvestris	2023-06-12	Northern German/Denmark	The Shetland Isles
230	Episyrphus balteatus	f	Alopecurus_pratensis	2023-06-12	Northern German/Denmark	The Shetland Isles
230	Episyrphus balteatus	f	Ranunculus_bulbosus	2023-06-12	Northern German/Denmark	The Shetland Isles
230	Episyrphus balteatus	f	Arrhenatherum_elatius	2023-06-12	Northern German/Denmark	The Shetland Isles
230	Episyrphus balteatus	f	Rubus_caesius	2023-06-12	Northern German/Denmark	The Shetland Isles
230	Episyrphus balteatus	f	Rubus_sp._MS-2014b	2023-06-12	Northern German/Denmark	The Shetland Isles
230	Episyrphus balteatus	f	Sambucus_nigra	2023-06-12	Northern German/Denmark	The Shetland Isles
230	Episyrphus balteatus	f	Laportea_canadensis	2023-06-12	Northern German/Denmark	The Shetland Isles
231	Episyrphus balteatus	f	Sambucus_nigra	2023-06-12	Northern German/Denmark	The Shetland Isles
231	Episyrphus balteatus	f	Urtica_dioica	2023-06-12	Northern German/Denmark	The Shetland Isles
231	Episyrphus balteatus	f	Arrhenatherum_elatius	2023-06-12	Northern German/Denmark	The Shetland Isles
231	Episyrphus balteatus	f	Galium_pamiroalaicum	2023-06-12	Northern German/Denmark	The Shetland Isles
231	Episyrphus balteatus	f	Ranunculus_acris	2023-06-12	Northern German/Denmark	The Shetland Isles
231	Episyrphus balteatus	f	Tilia_platyphyllos	2023-06-12	Northern German/Denmark	The Shetland Isles
231	Episyrphus balteatus	f	Alopecurus_myosuroides	2023-06-12	Northern German/Denmark	The Shetland Isles
231	Episyrphus balteatus	f	Festuca_prolifera	2023-06-12	Northern German/Denmark	The Shetland Isles
231	Episyrphus balteatus	f	Holcus_lanatus	2023-06-12	Northern German/Denmark	The Shetland Isles
231	Episyrphus balteatus	f	Laportea_canadensis	2023-06-12	Northern German/Denmark	The Shetland Isles
232	Episyrphus balteatus	f	Plantago_lanceolata	2023-06-12	Northern German/Denmark	The Shetland Isles
232	Episyrphus balteatus	f	Brassica_oleracea	2023-06-12	Northern German/Denmark	The Shetland Isles
232	Episyrphus balteatus	f	Sambucus_nigra	2023-06-12	Northern German/Denmark	The Shetland Isles
232	Episyrphus balteatus	f	Urtica_dioica	2023-06-12	Northern German/Denmark	The Shetland Isles
232	Episyrphus balteatus	f	Galium_saxatile	2023-06-12	Northern German/Denmark	The Shetland Isles
232	Episyrphus balteatus	f	Arrhenatherum_elatius	2023-06-12	Northern German/Denmark	The Shetland Isles
232	Episyrphus balteatus	f	Dactylis_glomerata	2023-06-12	Northern German/Denmark	The Shetland Isles
232	Episyrphus balteatus	f	Lamium_purpureum	2023-06-12	Northern German/Denmark	The Shetland Isles
233	Episyrphus balteatus	f	Plantago_lanceolata	2023-06-12	Northern German/Denmark	The Shetland Isles
233	Episyrphus balteatus	f	Arrhenatherum_elatius	2023-06-12	Northern German/Denmark	The Shetland Isles
233	Episyrphus balteatus	f	Sambucus_nigra	2023-06-12	Northern German/Denmark	The Shetland Isles
233	Episyrphus balteatus	f	Urtica_dioica	2023-06-12	Northern German/Denmark	The Shetland Isles
233	Episyrphus balteatus	f	Galium_concinnum	2023-06-12	Northern German/Denmark	The Shetland Isles
233	Episyrphus balteatus	f	Cornus_sanguinea	2023-06-12	Northern German/Denmark	The Shetland Isles
233	Episyrphus balteatus	f	Ranunculus_acris	2023-06-12	Northern German/Denmark	The Shetland Isles
233	Episyrphus balteatus	f	Alopecurus_myosuroides	2023-06-12	Northern German/Denmark	The Shetland Isles
233	Episyrphus balteatus	f	Festuca_subverticillata	2023-06-12	Northern German/Denmark	The Shetland Isles
233	Episyrphus balteatus	f	Holcus_lanatus	2023-06-12	Northern German/Denmark	The Shetland Isles
233	Episyrphus balteatus	f	Tilia_platyphyllos	2023-06-12	Northern German/Denmark	The Shetland Isles
233	Episyrphus balteatus	f	Dactylis_glomerata	2023-06-12	Northern German/Denmark	The Shetland Isles
233	Episyrphus balteatus	f	Trisetum_flavescens	2023-06-12	Northern German/Denmark	The Shetland Isles
234	Episyrphus balteatus	m	Cornus_sanguinea	2023-06-12	Northern German/Denmark	The Shetland Isles
234	Episyrphus balteatus	m	Papaver_rhoeas	2023-06-12	Northern German/Denmark	The Shetland Isles
234	Episyrphus balteatus	m	Dactylis_glomerata	2023-06-12	Northern German/Denmark	The Shetland Isles
234	Episyrphus balteatus	m	Chaerophyllum_temulum	2023-06-12	Northern German/Denmark	The Shetland Isles
234	Episyrphus balteatus	m	Urtica_dioica	2023-06-12	Northern German/Denmark	The Shetland Isles
234	Episyrphus balteatus	m	Arrhenatherum_elatius	2023-06-12	Northern German/Denmark	The Shetland Isles
234	Episyrphus balteatus	m	Holcus_lanatus	2023-06-12	Northern German/Denmark	The Shetland Isles
235	Episyrphus balteatus	f	Arrhenatherum_elatius	2023-06-12	Northern German/Denmark	The Shetland Isles
235	Episyrphus balteatus	f	Plantago_lanceolata	2023-06-12	Northern German/Denmark	The Shetland Isles
235	Episyrphus balteatus	f	Sambucus_nigra	2023-06-12	Northern German/Denmark	The Shetland Isles
235	Episyrphus balteatus	f	Galium_pamiroalaicum	2023-06-12	Northern German/Denmark	The Shetland Isles
235	Episyrphus balteatus	f	Festuca_prolifera	2023-06-12	Northern German/Denmark	The Shetland Isles
235	Episyrphus balteatus	f	Dactylis_glomerata	2023-06-12	Northern German/Denmark	The Shetland Isles
235	Episyrphus balteatus	f	Rubus_caesius	2023-06-12	Northern German/Denmark	The Shetland Isles
235	Episyrphus balteatus	f	Rumex_japonicus	2023-06-12	Northern German/Denmark	The Shetland Isles
235	Episyrphus balteatus	f	Holcus_lanatus	2023-06-12	Northern German/Denmark	The Shetland Isles
235	Episyrphus balteatus	f	Trisetum_flavescens	2023-06-12	Northern German/Denmark	The Shetland Isles
236	Episyrphus balteatus	f	Ranunculus_repens	2023-06-12	Northern German/Denmark	The Shetland Isles
236	Episyrphus balteatus	f	Anthriscus_sylvestris	2023-06-12	Northern German/Denmark	The Shetland Isles
236	Episyrphus balteatus	f	Ranunculus_bulbosus	2023-06-12	Northern German/Denmark	The Shetland Isles
236	Episyrphus balteatus	f	Ranunculus_acris	2023-06-12	Northern German/Denmark	The Shetland Isles
236	Episyrphus balteatus	f	Crataegus_monogyna_x_Crataegus_punctata	2023-06-12	Northern German/Denmark	The Shetland Isles
237	Episyrphus balteatus	f	Urtica_dioica	2023-06-12	Northern German/Denmark	The Shetland Isles
237	Episyrphus balteatus	f	Alopecurus_myosuroides	2023-06-12	Northern German/Denmark	The Shetland Isles
237	Episyrphus balteatus	f	Festuca_subverticillata	2023-06-12	Northern German/Denmark	The Shetland Isles
237	Episyrphus balteatus	f	Dactylis_glomerata	2023-06-12	Northern German/Denmark	The Shetland Isles
237	Episyrphus balteatus	f	Crataegus_monogyna_x_Crataegus_punctata	2023-06-12	Northern German/Denmark	The Shetland Isles
237	Episyrphus balteatus	f	Laportea_canadensis	2023-06-12	Northern German/Denmark	The Shetland Isles
237	Episyrphus balteatus	f	Rhynchospora_capillacea	2023-06-12	Northern German/Denmark	The Shetland Isles
237	Episyrphus balteatus	f	Fraxinus_excelsior	2023-06-12	Northern German/Denmark	The Shetland Isles
238	Episyrphus balteatus	f	Ranunculus_repens	2023-06-12	Northern German/Denmark	The Shetland Isles
238	Episyrphus balteatus	f	Anthriscus_sylvestris	2023-06-12	Northern German/Denmark	The Shetland Isles
238	Episyrphus balteatus	f	Veronica_chamaedrys	2023-06-12	Northern German/Denmark	The Shetland Isles
238	Episyrphus balteatus	f	Sambucus_nigra	2023-06-12	Northern German/Denmark	The Shetland Isles
238	Episyrphus balteatus	f	Chaerophyllum_temulum	2023-06-12	Northern German/Denmark	The Shetland Isles
238	Episyrphus balteatus	f	Ranunculus_sardous	2023-06-12	Northern German/Denmark	The Shetland Isles
238	Episyrphus balteatus	f	Ranunculus_bulbosus	2023-06-12	Northern German/Denmark	The Shetland Isles
238	Episyrphus balteatus	f	Triticum_turgidum	2023-06-12	Northern German/Denmark	The Shetland Isles
238	Episyrphus balteatus	f	Avenella_flexuosa	2023-06-12	Northern German/Denmark	The Shetland Isles
239	Episyrphus balteatus	f	Alopecurus_myosuroides	2023-06-12	Northern German/Denmark	The Shetland Isles
239	Episyrphus balteatus	f	Citrus_tachibana	2023-06-12	Northern German/Denmark	The Shetland Isles
239	Episyrphus balteatus	f	Plantago_canescens	2023-06-12	Northern German/Denmark	The Shetland Isles
239	Episyrphus balteatus	f	Plantago_media	2023-06-12	Northern German/Denmark	The Shetland Isles
239	Episyrphus balteatus	f	Plantago_lanceolata	2023-06-12	Northern German/Denmark	The Shetland Isles
239	Episyrphus balteatus	f	Solanum_tuberosum	2023-06-12	Northern German/Denmark	The Shetland Isles
239	Episyrphus balteatus	f	Poa_laxiflora	2023-06-12	Northern German/Denmark	The Shetland Isles
240	Episyrphus balteatus	f	Sambucus_nigra	2023-06-12	Northern German/Denmark	The Shetland Isles
240	Episyrphus balteatus	f	Citrus_tachibana	2023-06-12	Northern German/Denmark	The Shetland Isles
240	Episyrphus balteatus	f	Saxifraga_spathularis	2023-06-12	Northern German/Denmark	The Shetland Isles
240	Episyrphus balteatus	f	Plantago_lanceolata	2023-06-12	Northern German/Denmark	The Shetland Isles
240	Episyrphus balteatus	f	Ranunculus_acris	2023-06-12	Northern German/Denmark	The Shetland Isles
240	Episyrphus balteatus	f	Dactylis_glomerata	2023-06-12	Northern German/Denmark	The Shetland Isles
240	Episyrphus balteatus	f	Urtica_dioica	2023-06-12	Northern German/Denmark	The Shetland Isles
240	Episyrphus balteatus	f	Saxifraga_hirsuta	2023-06-12	Northern German/Denmark	The Shetland Isles
240	Episyrphus balteatus	f	Rumex_acetosa	2023-06-12	Northern German/Denmark	The Shetland Isles
240	Episyrphus balteatus	f	Alopecurus_pratensis	2023-06-12	Northern German/Denmark	The Shetland Isles
241	Episyrphus balteatus	m	Urtica_dioica	2023-06-12	Northern German/Denmark	The Shetland Isles
241	Episyrphus balteatus	m	Brassica_oleracea	2023-06-12	Northern German/Denmark	The Shetland Isles
241	Episyrphus balteatus	m	Conringia_orientalis	2023-06-12	Northern German/Denmark	The Shetland Isles
241	Episyrphus balteatus	m	Prunus_serotina	2023-06-12	Northern German/Denmark	The Shetland Isles
241	Episyrphus balteatus	m	Chaerophyllum_temulum	2023-06-12	Northern German/Denmark	The Shetland Isles
241	Episyrphus balteatus	m	Arrhenatherum_elatius	2023-06-12	Northern German/Denmark	The Shetland Isles
241	Episyrphus balteatus	m	Holcus_lanatus	2023-06-12	Northern German/Denmark	The Shetland Isles
241	Episyrphus balteatus	m	Alopecurus_myosuroides	2023-06-12	Northern German/Denmark	The Shetland Isles
241	Episyrphus balteatus	m	Brassica_carinata	2023-06-12	Northern German/Denmark	The Shetland Isles
242	Episyrphus balteatus	m	Angelica_venenosa	2023-06-12	Northern German/Denmark	The Shetland Isles
242	Episyrphus balteatus	m	Papaver_rhoeas	2023-06-12	Northern German/Denmark	The Shetland Isles
242	Episyrphus balteatus	m	Chelidonium_majus	2023-06-12	Northern German/Denmark	The Shetland Isles
242	Episyrphus balteatus	m	Sambucus_nigra	2023-06-12	Northern German/Denmark	The Shetland Isles
242	Episyrphus balteatus	m	Impatiens_parviflora	2023-06-12	Northern German/Denmark	The Shetland Isles
242	Episyrphus balteatus	m	Impatiens_balfourii	2023-06-12	Northern German/Denmark	The Shetland Isles
242	Episyrphus balteatus	m	Holcus_lanatus	2023-06-12	Northern German/Denmark	The Shetland Isles
242	Episyrphus balteatus	m	Urtica_dioica	2023-06-12	Northern German/Denmark	The Shetland Isles
242	Episyrphus balteatus	m	Galium_concinnum	2023-06-12	Northern German/Denmark	The Shetland Isles
242	Episyrphus balteatus	m	Alopecurus_myosuroides	2023-06-12	Northern German/Denmark	The Shetland Isles
242	Episyrphus balteatus	m	Alnus_incana	2023-06-12	Northern German/Denmark	The Shetland Isles
242	Episyrphus balteatus	m	Festuca_subverticillata	2023-06-12	Northern German/Denmark	The Shetland Isles

## Sheet: S2.6 Present-absent plants
Supplementary information S2.6. Plant species present and absent from likely destination of migratory hoverflies - Scotland, Orkney or Shetland
Species found in Scotland, Orkney or Shetland	Species not found in Scotland, Orkney or Shetland
Allium_cepa	Acer_x_pseudoheldreichii
Alnus_incana	Angelica_venenosa
Alopecurus_aequalis	Brassica_carinata
Alopecurus_myosuroides	Chloromonas_fonticola
Alopecurus_pratensis	Citrus_tachibana
Anthriscus_sylvestris	Conringia_orientalis
Arrhenatherum_elatius	Cyperus_bipartitus
Avenella_flexuosa	Erica_arborea
Bellis_perennis	Festuca_prolifera
Brassica_oleracea	Festuca_subverticillata
Briza_media	Galium_concinnum
Calluna_vulgaris	Galium_pamiroalaicum
Calystegia_sepium	Galium_spurium
Campanula_latifolia	Heracleum_maximum
Capsella_bursa-pastoris	Krigia_virginica
Castanea_sativa	Laportea_canadensis
Chaerophyllum_temulum	Leontodon_saxatilis
Chelidonium_majus	Narthecium_californicum
Chenopodium_opulifolium	Olea_europaea
Cicerbita_muralis	Plantago_canescens
Cicuta_virosa	Poa_laxiflora
Conium_maculatum	Poa_supina
Cornus_sanguinea	Rhynchospora_capillacea
Cotinus_coggygria	Rosa_setigera
Dactylis_glomerata	Rumex_acetosa
Deschampsia_cespitosa	Rumex_japonicus
Digitalis_purpurea	Rumex_lapponicus
Filipendula_ulmaria	Stichococcus_mirabilis
Filipendula_vulgaris	Symbiochloris_symbiontica
Fraxinus_excelsior	Taxodium_distichum
Galeopsis_bifida	Ulmus_rubra
Galium_saxatile
Holcus_lanatus
Holcus_mollis
Impatiens_balfourii
Impatiens_parviflora
Jacobaea_vulgaris
Lamium_maculatum
Lamium_purpureum
Matricaria_chamomilla
Melampyrum_pratense
Melampyrum_sylvaticum
Papaver_rhoeas
Phacelia_tanacetifolia
Pimpinella_saxifraga
Plantago_lanceolata
Plantago_media
Potentilla_erecta
Prunus_serotina
Ranunculus_acris
Ranunculus_bulbosus
Ranunculus_repens
Rhamnus_cathartica
Rubus_caesius
Rumex_acetosella
Sambucus_nigra
Saxifraga_hirsuta
Saxifraga_spathularis
Senecio_squalidus
Senecio_vulgaris
Solanum_tuberosum
Sinapis_arvensis
Spergula_arvensis
Thinopyrum_pycnanthum
Tilia_cordata
Tilia_platyphyllos
Trisetum_flavescens
Triticum_turgidum
Urtica_dioica
Veronica_chamaedrys
Vicia_faba
