# Supplementary material for: Long‐range pollen transport across the North Sea: Insights from migratory hoverflies landing on a remote oil rig
Source: J Anim Ecol. 2025 Sep 17;94(11):2267–81. doi: 10.1111/1365-2656.70126 (PMC12586786; doi:10.1111/1365-2656.70126)
Supplement: Supplementary file 4 — Supporting Information S3. Pipeline sample input sheet. [file JANE-94-2267-s004.csv]

Supplementary information S3. Pipeline sample input sheet
10793_100_S50	/Users/evajimenez-guri/Desktop/pollen_sequencing_results/15.2_no_primers/10793_100_S50_R1_cuta_noprim.fastq.gz	/Users/evajimenez-guri/Desktop/pollen_sequencing_results/15.2_no_primers/10793_100_S50_R2_cuta_noprim.fastq.gz
10793_101_S51	/Users/evajimenez-guri/Desktop/pollen_sequencing_results/15.2_no_primers/10793_101_S51_R1_cuta_noprim.fastq.gz	/Users/evajimenez-guri/Desktop/pollen_sequencing_results/15.2_no_primers/10793_101_S51_R2_cuta_noprim.fastq.gz
10793_104_S52	/Users/evajimenez-guri/Desktop/pollen_sequencing_results/15.2_no_primers/10793_104_S52_R1_cuta_noprim.fastq.gz	/Users/evajimenez-guri/Desktop/pollen_sequencing_results/15.2_no_primers/10793_104_S52_R2_cuta_noprim.fastq.gz
10793_105_S53	/Users/evajimenez-guri/Desktop/pollen_sequencing_results/15.2_no_primers/10793_105_S53_R1_cuta_noprim.fastq.gz	/Users/evajimenez-guri/Desktop/pollen_sequencing_results/15.2_no_primers/10793_105_S53_R2_cuta_noprim.fastq.gz
10793_106_S54	/Users/evajimenez-guri/Desktop/pollen_sequencing_results/15.2_no_primers/10793_106_S54_R1_cuta_noprim.fastq.gz	/Users/evajimenez-guri/Desktop/pollen_sequencing_results/15.2_no_primers/10793_106_S54_R2_cuta_noprim.fastq.gz
10793_108_S55	/Users/evajimenez-guri/Desktop/pollen_sequencing_results/15.2_no_primers/10793_108_S55_R1_cuta_noprim.fastq.gz	/Users/evajimenez-guri/Desktop/pollen_sequencing_results/15.2_no_primers/10793_108_S55_R2_cuta_noprim.fastq.gz
10793_109_S56	/Users/evajimenez-guri/Desktop/pollen_sequencing_results/15.2_no_primers/10793_109_S56_R1_cuta_noprim.fastq.gz	/Users/evajimenez-guri/Desktop/pollen_sequencing_results/15.2_no_primers/10793_109_S56_R2_cuta_noprim.fastq.gz
10793_110_S57	/Users/evajimenez-guri/Desktop/pollen_sequencing_results/15.2_no_primers/10793_110_S57_R1_cuta_noprim.fastq.gz	/Users/evajimenez-guri/Desktop/pollen_sequencing_results/15.2_no_primers/10793_110_S57_R2_cuta_noprim.fastq.gz
10793_111_S58	/Users/evajimenez-guri/Desktop/pollen_sequencing_results/15.2_no_primers/10793_111_S58_R1_cuta_noprim.fastq.gz	/Users/evajimenez-guri/Desktop/pollen_sequencing_results/15.2_no_primers/10793_111_S58_R2_cuta_noprim.fastq.gz
10793_14_S1	/Users/evajimenez-guri/Desktop/pollen_sequencing_results/15.2_no_primers/10793_14_S1_R1_cuta_noprim.fastq.gz	/Users/evajimenez-guri/Desktop/pollen_sequencing_results/15.2_no_primers/10793_14_S1_R2_cuta_noprim.fastq.gz
10793_15_S2	/Users/evajimenez-guri/Desktop/pollen_sequencing_results/15.2_no_primers/10793_15_S2_R1_cuta_noprim.fastq.gz	/Users/evajimenez-guri/Desktop/pollen_sequencing_results/15.2_no_primers/10793_15_S2_R2_cuta_noprim.fastq.gz
10793_161_S59	/Users/evajimenez-guri/Desktop/pollen_sequencing_results/15.2_no_primers/10793_161_S59_R1_cuta_noprim.fastq.gz	/Users/evajimenez-guri/Desktop/pollen_sequencing_results/15.2_no_primers/10793_161_S59_R2_cuta_noprim.fastq.gz
10793_162_S60	/Users/evajimenez-guri/Desktop/pollen_sequencing_results/15.2_no_primers/10793_162_S60_R1_cuta_noprim.fastq.gz	/Users/evajimenez-guri/Desktop/pollen_sequencing_results/15.2_no_primers/10793_162_S60_R2_cuta_noprim.fastq.gz
10793_163_S61	/Users/evajimenez-guri/Desktop/pollen_sequencing_results/15.2_no_primers/10793_163_S61_R1_cuta_noprim.fastq.gz	/Users/evajimenez-guri/Desktop/pollen_sequencing_results/15.2_no_primers/10793_163_S61_R2_cuta_noprim.fastq.gz
10793_164_S62	/Users/evajimenez-guri/Desktop/pollen_sequencing_results/15.2_no_primers/10793_164_S62_R1_cuta_noprim.fastq.gz	/Users/evajimenez-guri/Desktop/pollen_sequencing_results/15.2_no_primers/10793_164_S62_R2_cuta_noprim.fastq.gz
10793_165_S63	/Users/evajimenez-guri/Desktop/pollen_sequencing_results/15.2_no_primers/10793_165_S63_R1_cuta_noprim.fastq.gz	/Users/evajimenez-guri/Desktop/pollen_sequencing_results/15.2_no_primers/10793_165_S63_R2_cuta_noprim.fastq.gz
10793_166_S64	/Users/evajimenez-guri/Desktop/pollen_sequencing_results/15.2_no_primers/10793_166_S64_R1_cuta_noprim.fastq.gz	/Users/evajimenez-guri/Desktop/pollen_sequencing_results/15.2_no_primers/10793_166_S64_R2_cuta_noprim.fastq.gz
10793_167_S65	/Users/evajimenez-guri/Desktop/pollen_sequencing_results/15.2_no_primers/10793_167_S65_R1_cuta_noprim.fastq.gz	/Users/evajimenez-guri/Desktop/pollen_sequencing_results/15.2_no_primers/10793_167_S65_R2_cuta_noprim.fastq.gz
10793_168_S66	/Users/evajimenez-guri/Desktop/pollen_sequencing_results/15.2_no_primers/10793_168_S66_R1_cuta_noprim.fastq.gz	/Users/evajimenez-guri/Desktop/pollen_sequencing_results/15.2_no_primers/10793_168_S66_R2_cuta_noprim.fastq.gz
10793_169_S67	/Users/evajimenez-guri/Desktop/pollen_sequencing_results/15.2_no_primers/10793_169_S67_R1_cuta_noprim.fastq.gz	/Users/evajimenez-guri/Desktop/pollen_sequencing_results/15.2_no_primers/10793_169_S67_R2_cuta_noprim.fastq.gz
10793_16_S3	/Users/evajimenez-guri/Desktop/pollen_sequencing_results/15.2_no_primers/10793_16_S3_R1_cuta_noprim.fastq.gz	/Users/evajimenez-guri/Desktop/pollen_sequencing_results/15.2_no_primers/10793_16_S3_R2_cuta_noprim.fastq.gz
10793_170_S68	/Users/evajimenez-guri/Desktop/pollen_sequencing_results/15.2_no_primers/10793_170_S68_R1_cuta_noprim.fastq.gz	/Users/evajimenez-guri/Desktop/pollen_sequencing_results/15.2_no_primers/10793_170_S68_R2_cuta_noprim.fastq.gz
10793_172_S69	/Users/evajimenez-guri/Desktop/pollen_sequencing_results/15.2_no_primers/10793_172_S69_R1_cuta_noprim.fastq.gz	/Users/evajimenez-guri/Desktop/pollen_sequencing_results/15.2_no_primers/10793_172_S69_R2_cuta_noprim.fastq.gz
10793_173_S70	/Users/evajimenez-guri/Desktop/pollen_sequencing_results/15.2_no_primers/10793_173_S70_R1_cuta_noprim.fastq.gz	/Users/evajimenez-guri/Desktop/pollen_sequencing_results/15.2_no_primers/10793_173_S70_R2_cuta_noprim.fastq.gz
10793_174_S71	/Users/evajimenez-guri/Desktop/pollen_sequencing_results/15.2_no_primers/10793_174_S71_R1_cuta_noprim.fastq.gz	/Users/evajimenez-guri/Desktop/pollen_sequencing_results/15.2_no_primers/10793_174_S71_R2_cuta_noprim.fastq.gz
10793_175_S72	/Users/evajimenez-guri/Desktop/pollen_sequencing_results/15.2_no_primers/10793_175_S72_R1_cuta_noprim.fastq.gz	/Users/evajimenez-guri/Desktop/pollen_sequencing_results/15.2_no_primers/10793_175_S72_R2_cuta_noprim.fastq.gz
10793_176_S73	/Users/evajimenez-guri/Desktop/pollen_sequencing_results/15.2_no_primers/10793_176_S73_R1_cuta_noprim.fastq.gz	/Users/evajimenez-guri/Desktop/pollen_sequencing_results/15.2_no_primers/10793_176_S73_R2_cuta_noprim.fastq.gz
10793_177_S74	/Users/evajimenez-guri/Desktop/pollen_sequencing_results/15.2_no_primers/10793_177_S74_R1_cuta_noprim.fastq.gz	/Users/evajimenez-guri/Desktop/pollen_sequencing_results/15.2_no_primers/10793_177_S74_R2_cuta_noprim.fastq.gz
10793_178_S75	/Users/evajimenez-guri/Desktop/pollen_sequencing_results/15.2_no_primers/10793_178_S75_R1_cuta_noprim.fastq.gz	/Users/evajimenez-guri/Desktop/pollen_sequencing_results/15.2_no_primers/10793_178_S75_R2_cuta_noprim.fastq.gz
10793_179_S76	/Users/evajimenez-guri/Desktop/pollen_sequencing_results/15.2_no_primers/10793_179_S76_R1_cuta_noprim.fastq.gz	/Users/evajimenez-guri/Desktop/pollen_sequencing_results/15.2_no_primers/10793_179_S76_R2_cuta_noprim.fastq.gz
10793_17_S4	/Users/evajimenez-guri/Desktop/pollen_sequencing_results/15.2_no_primers/10793_17_S4_R1_cuta_noprim.fastq.gz	/Users/evajimenez-guri/Desktop/pollen_sequencing_results/15.2_no_primers/10793_17_S4_R2_cuta_noprim.fastq.gz
10793_20_S5	/Users/evajimenez-guri/Desktop/pollen_sequencing_results/15.2_no_primers/10793_20_S5_R1_cuta_noprim.fastq.gz	/Users/evajimenez-guri/Desktop/pollen_sequencing_results/15.2_no_primers/10793_20_S5_R2_cuta_noprim.fastq.gz
10793_21_S6	/Users/evajimenez-guri/Desktop/pollen_sequencing_results/15.2_no_primers/10793_21_S6_R1_cuta_noprim.fastq.gz	/Users/evajimenez-guri/Desktop/pollen_sequencing_results/15.2_no_primers/10793_21_S6_R2_cuta_noprim.fastq.gz
10793_229_S77	/Users/evajimenez-guri/Desktop/pollen_sequencing_results/15.2_no_primers/10793_229_S77_R1_cuta_noprim.fastq.gz	/Users/evajimenez-guri/Desktop/pollen_sequencing_results/15.2_no_primers/10793_229_S77_R2_cuta_noprim.fastq.gz
10793_22_S7	/Users/evajimenez-guri/Desktop/pollen_sequencing_results/15.2_no_primers/10793_22_S7_R1_cuta_noprim.fastq.gz	/Users/evajimenez-guri/Desktop/pollen_sequencing_results/15.2_no_primers/10793_22_S7_R2_cuta_noprim.fastq.gz
10793_230_S78	/Users/evajimenez-guri/Desktop/pollen_sequencing_results/15.2_no_primers/10793_230_S78_R1_cuta_noprim.fastq.gz	/Users/evajimenez-guri/Desktop/pollen_sequencing_results/15.2_no_primers/10793_230_S78_R2_cuta_noprim.fastq.gz
10793_231_S79	/Users/evajimenez-guri/Desktop/pollen_sequencing_results/15.2_no_primers/10793_231_S79_R1_cuta_noprim.fastq.gz	/Users/evajimenez-guri/Desktop/pollen_sequencing_results/15.2_no_primers/10793_231_S79_R2_cuta_noprim.fastq.gz
10793_232_S80	/Users/evajimenez-guri/Desktop/pollen_sequencing_results/15.2_no_primers/10793_232_S80_R1_cuta_noprim.fastq.gz	/Users/evajimenez-guri/Desktop/pollen_sequencing_results/15.2_no_primers/10793_232_S80_R2_cuta_noprim.fastq.gz
10793_233_S81	/Users/evajimenez-guri/Desktop/pollen_sequencing_results/15.2_no_primers/10793_233_S81_R1_cuta_noprim.fastq.gz	/Users/evajimenez-guri/Desktop/pollen_sequencing_results/15.2_no_primers/10793_233_S81_R2_cuta_noprim.fastq.gz
10793_234_S82	/Users/evajimenez-guri/Desktop/pollen_sequencing_results/15.2_no_primers/10793_234_S82_R1_cuta_noprim.fastq.gz	/Users/evajimenez-guri/Desktop/pollen_sequencing_results/15.2_no_primers/10793_234_S82_R2_cuta_noprim.fastq.gz
10793_235_S83	/Users/evajimenez-guri/Desktop/pollen_sequencing_results/15.2_no_primers/10793_235_S83_R1_cuta_noprim.fastq.gz	/Users/evajimenez-guri/Desktop/pollen_sequencing_results/15.2_no_primers/10793_235_S83_R2_cuta_noprim.fastq.gz
10793_236_S84	/Users/evajimenez-guri/Desktop/pollen_sequencing_results/15.2_no_primers/10793_236_S84_R1_cuta_noprim.fastq.gz	/Users/evajimenez-guri/Desktop/pollen_sequencing_results/15.2_no_primers/10793_236_S84_R2_cuta_noprim.fastq.gz
10793_237_S85	/Users/evajimenez-guri/Desktop/pollen_sequencing_results/15.2_no_primers/10793_237_S85_R1_cuta_noprim.fastq.gz	/Users/evajimenez-guri/Desktop/pollen_sequencing_results/15.2_no_primers/10793_237_S85_R2_cuta_noprim.fastq.gz
10793_238_S86	/Users/evajimenez-guri/Desktop/pollen_sequencing_results/15.2_no_primers/10793_238_S86_R1_cuta_noprim.fastq.gz	/Users/evajimenez-guri/Desktop/pollen_sequencing_results/15.2_no_primers/10793_238_S86_R2_cuta_noprim.fastq.gz
10793_239_S87	/Users/evajimenez-guri/Desktop/pollen_sequencing_results/15.2_no_primers/10793_239_S87_R1_cuta_noprim.fastq.gz	/Users/evajimenez-guri/Desktop/pollen_sequencing_results/15.2_no_primers/10793_239_S87_R2_cuta_noprim.fastq.gz
10793_23_S8	/Users/evajimenez-guri/Desktop/pollen_sequencing_results/15.2_no_primers/10793_23_S8_R1_cuta_noprim.fastq.gz	/Users/evajimenez-guri/Desktop/pollen_sequencing_results/15.2_no_primers/10793_23_S8_R2_cuta_noprim.fastq.gz
10793_240_S88	/Users/evajimenez-guri/Desktop/pollen_sequencing_results/15.2_no_primers/10793_240_S88_R1_cuta_noprim.fastq.gz	/Users/evajimenez-guri/Desktop/pollen_sequencing_results/15.2_no_primers/10793_240_S88_R2_cuta_noprim.fastq.gz
10793_241_S89	/Users/evajimenez-guri/Desktop/pollen_sequencing_results/15.2_no_primers/10793_241_S89_R1_cuta_noprim.fastq.gz	/Users/evajimenez-guri/Desktop/pollen_sequencing_results/15.2_no_primers/10793_241_S89_R2_cuta_noprim.fastq.gz
10793_242_S90	/Users/evajimenez-guri/Desktop/pollen_sequencing_results/15.2_no_primers/10793_242_S90_R1_cuta_noprim.fastq.gz	/Users/evajimenez-guri/Desktop/pollen_sequencing_results/15.2_no_primers/10793_242_S90_R2_cuta_noprim.fastq.gz
10793_24_S9	/Users/evajimenez-guri/Desktop/pollen_sequencing_results/15.2_no_primers/10793_24_S9_R1_cuta_noprim.fastq.gz	/Users/evajimenez-guri/Desktop/pollen_sequencing_results/15.2_no_primers/10793_24_S9_R2_cuta_noprim.fastq.gz
10793_25_S10	/Users/evajimenez-guri/Desktop/pollen_sequencing_results/15.2_no_primers/10793_25_S10_R1_cuta_noprim.fastq.gz	/Users/evajimenez-guri/Desktop/pollen_sequencing_results/15.2_no_primers/10793_25_S10_R2_cuta_noprim.fastq.gz
10793_28_S11	/Users/evajimenez-guri/Desktop/pollen_sequencing_results/15.2_no_primers/10793_28_S11_R1_cuta_noprim.fastq.gz	/Users/evajimenez-guri/Desktop/pollen_sequencing_results/15.2_no_primers/10793_28_S11_R2_cuta_noprim.fastq.gz
10793_30_S12	/Users/evajimenez-guri/Desktop/pollen_sequencing_results/15.2_no_primers/10793_30_S12_R1_cuta_noprim.fastq.gz	/Users/evajimenez-guri/Desktop/pollen_sequencing_results/15.2_no_primers/10793_30_S12_R2_cuta_noprim.fastq.gz
10793_31_S13	/Users/evajimenez-guri/Desktop/pollen_sequencing_results/15.2_no_primers/10793_31_S13_R1_cuta_noprim.fastq.gz	/Users/evajimenez-guri/Desktop/pollen_sequencing_results/15.2_no_primers/10793_31_S13_R2_cuta_noprim.fastq.gz
10793_32_S14	/Users/evajimenez-guri/Desktop/pollen_sequencing_results/15.2_no_primers/10793_32_S14_R1_cuta_noprim.fastq.gz	/Users/evajimenez-guri/Desktop/pollen_sequencing_results/15.2_no_primers/10793_32_S14_R2_cuta_noprim.fastq.gz
10793_33_S15	/Users/evajimenez-guri/Desktop/pollen_sequencing_results/15.2_no_primers/10793_33_S15_R1_cuta_noprim.fastq.gz	/Users/evajimenez-guri/Desktop/pollen_sequencing_results/15.2_no_primers/10793_33_S15_R2_cuta_noprim.fastq.gz
10793_34_S16	/Users/evajimenez-guri/Desktop/pollen_sequencing_results/15.2_no_primers/10793_34_S16_R1_cuta_noprim.fastq.gz	/Users/evajimenez-guri/Desktop/pollen_sequencing_results/15.2_no_primers/10793_34_S16_R2_cuta_noprim.fastq.gz
10793_35_S17	/Users/evajimenez-guri/Desktop/pollen_sequencing_results/15.2_no_primers/10793_35_S17_R1_cuta_noprim.fastq.gz	/Users/evajimenez-guri/Desktop/pollen_sequencing_results/15.2_no_primers/10793_35_S17_R2_cuta_noprim.fastq.gz
10793_36_S18	/Users/evajimenez-guri/Desktop/pollen_sequencing_results/15.2_no_primers/10793_36_S18_R1_cuta_noprim.fastq.gz	/Users/evajimenez-guri/Desktop/pollen_sequencing_results/15.2_no_primers/10793_36_S18_R2_cuta_noprim.fastq.gz
10793_37_S19	/Users/evajimenez-guri/Desktop/pollen_sequencing_results/15.2_no_primers/10793_37_S19_R1_cuta_noprim.fastq.gz	/Users/evajimenez-guri/Desktop/pollen_sequencing_results/15.2_no_primers/10793_37_S19_R2_cuta_noprim.fastq.gz
10793_38_S20	/Users/evajimenez-guri/Desktop/pollen_sequencing_results/15.2_no_primers/10793_38_S20_R1_cuta_noprim.fastq.gz	/Users/evajimenez-guri/Desktop/pollen_sequencing_results/15.2_no_primers/10793_38_S20_R2_cuta_noprim.fastq.gz
10793_39_S21	/Users/evajimenez-guri/Desktop/pollen_sequencing_results/15.2_no_primers/10793_39_S21_R1_cuta_noprim.fastq.gz	/Users/evajimenez-guri/Desktop/pollen_sequencing_results/15.2_no_primers/10793_39_S21_R2_cuta_noprim.fastq.gz
10793_40_S22	/Users/evajimenez-guri/Desktop/pollen_sequencing_results/15.2_no_primers/10793_40_S22_R1_cuta_noprim.fastq.gz	/Users/evajimenez-guri/Desktop/pollen_sequencing_results/15.2_no_primers/10793_40_S22_R2_cuta_noprim.fastq.gz
10793_41_S23	/Users/evajimenez-guri/Desktop/pollen_sequencing_results/15.2_no_primers/10793_41_S23_R1_cuta_noprim.fastq.gz	/Users/evajimenez-guri/Desktop/pollen_sequencing_results/15.2_no_primers/10793_41_S23_R2_cuta_noprim.fastq.gz
10793_42_S24	/Users/evajimenez-guri/Desktop/pollen_sequencing_results/15.2_no_primers/10793_42_S24_R1_cuta_noprim.fastq.gz	/Users/evajimenez-guri/Desktop/pollen_sequencing_results/15.2_no_primers/10793_42_S24_R2_cuta_noprim.fastq.gz
10793_43_S25	/Users/evajimenez-guri/Desktop/pollen_sequencing_results/15.2_no_primers/10793_43_S25_R1_cuta_noprim.fastq.gz	/Users/evajimenez-guri/Desktop/pollen_sequencing_results/15.2_no_primers/10793_43_S25_R2_cuta_noprim.fastq.gz
10793_44_S26	/Users/evajimenez-guri/Desktop/pollen_sequencing_results/15.2_no_primers/10793_44_S26_R1_cuta_noprim.fastq.gz	/Users/evajimenez-guri/Desktop/pollen_sequencing_results/15.2_no_primers/10793_44_S26_R2_cuta_noprim.fastq.gz
10793_45_S27	/Users/evajimenez-guri/Desktop/pollen_sequencing_results/15.2_no_primers/10793_45_S27_R1_cuta_noprim.fastq.gz	/Users/evajimenez-guri/Desktop/pollen_sequencing_results/15.2_no_primers/10793_45_S27_R2_cuta_noprim.fastq.gz
10793_48_S28	/Users/evajimenez-guri/Desktop/pollen_sequencing_results/15.2_no_primers/10793_48_S28_R1_cuta_noprim.fastq.gz	/Users/evajimenez-guri/Desktop/pollen_sequencing_results/15.2_no_primers/10793_48_S28_R2_cuta_noprim.fastq.gz
10793_49_S29	/Users/evajimenez-guri/Desktop/pollen_sequencing_results/15.2_no_primers/10793_49_S29_R1_cuta_noprim.fastq.gz	/Users/evajimenez-guri/Desktop/pollen_sequencing_results/15.2_no_primers/10793_49_S29_R2_cuta_noprim.fastq.gz
10793_51_S30	/Users/evajimenez-guri/Desktop/pollen_sequencing_results/15.2_no_primers/10793_51_S30_R1_cuta_noprim.fastq.gz	/Users/evajimenez-guri/Desktop/pollen_sequencing_results/15.2_no_primers/10793_51_S30_R2_cuta_noprim.fastq.gz
10793_52_S31	/Users/evajimenez-guri/Desktop/pollen_sequencing_results/15.2_no_primers/10793_52_S31_R1_cuta_noprim.fastq.gz	/Users/evajimenez-guri/Desktop/pollen_sequencing_results/15.2_no_primers/10793_52_S31_R2_cuta_noprim.fastq.gz
10793_53_S32	/Users/evajimenez-guri/Desktop/pollen_sequencing_results/15.2_no_primers/10793_53_S32_R1_cuta_noprim.fastq.gz	/Users/evajimenez-guri/Desktop/pollen_sequencing_results/15.2_no_primers/10793_53_S32_R2_cuta_noprim.fastq.gz
10793_54_S33	/Users/evajimenez-guri/Desktop/pollen_sequencing_results/15.2_no_primers/10793_54_S33_R1_cuta_noprim.fastq.gz	/Users/evajimenez-guri/Desktop/pollen_sequencing_results/15.2_no_primers/10793_54_S33_R2_cuta_noprim.fastq.gz
10793_55_S34	/Users/evajimenez-guri/Desktop/pollen_sequencing_results/15.2_no_primers/10793_55_S34_R1_cuta_noprim.fastq.gz	/Users/evajimenez-guri/Desktop/pollen_sequencing_results/15.2_no_primers/10793_55_S34_R2_cuta_noprim.fastq.gz
10793_56_S35	/Users/evajimenez-guri/Desktop/pollen_sequencing_results/15.2_no_primers/10793_56_S35_R1_cuta_noprim.fastq.gz	/Users/evajimenez-guri/Desktop/pollen_sequencing_results/15.2_no_primers/10793_56_S35_R2_cuta_noprim.fastq.gz
10793_58_S36	/Users/evajimenez-guri/Desktop/pollen_sequencing_results/15.2_no_primers/10793_58_S36_R1_cuta_noprim.fastq.gz	/Users/evajimenez-guri/Desktop/pollen_sequencing_results/15.2_no_primers/10793_58_S36_R2_cuta_noprim.fastq.gz
10793_59_S37	/Users/evajimenez-guri/Desktop/pollen_sequencing_results/15.2_no_primers/10793_59_S37_R1_cuta_noprim.fastq.gz	/Users/evajimenez-guri/Desktop/pollen_sequencing_results/15.2_no_primers/10793_59_S37_R2_cuta_noprim.fastq.gz
10793_60_S38	/Users/evajimenez-guri/Desktop/pollen_sequencing_results/15.2_no_primers/10793_60_S38_R1_cuta_noprim.fastq.gz	/Users/evajimenez-guri/Desktop/pollen_sequencing_results/15.2_no_primers/10793_60_S38_R2_cuta_noprim.fastq.gz
10793_61_S39	/Users/evajimenez-guri/Desktop/pollen_sequencing_results/15.2_no_primers/10793_61_S39_R1_cuta_noprim.fastq.gz	/Users/evajimenez-guri/Desktop/pollen_sequencing_results/15.2_no_primers/10793_61_S39_R2_cuta_noprim.fastq.gz
10793_62_S40	/Users/evajimenez-guri/Desktop/pollen_sequencing_results/15.2_no_primers/10793_62_S40_R1_cuta_noprim.fastq.gz	/Users/evajimenez-guri/Desktop/pollen_sequencing_results/15.2_no_primers/10793_62_S40_R2_cuta_noprim.fastq.gz
10793_63_S41	/Users/evajimenez-guri/Desktop/pollen_sequencing_results/15.2_no_primers/10793_63_S41_R1_cuta_noprim.fastq.gz	/Users/evajimenez-guri/Desktop/pollen_sequencing_results/15.2_no_primers/10793_63_S41_R2_cuta_noprim.fastq.gz
10793_64_S42	/Users/evajimenez-guri/Desktop/pollen_sequencing_results/15.2_no_primers/10793_64_S42_R1_cuta_noprim.fastq.gz	/Users/evajimenez-guri/Desktop/pollen_sequencing_results/15.2_no_primers/10793_64_S42_R2_cuta_noprim.fastq.gz
10793_93_S43	/Users/evajimenez-guri/Desktop/pollen_sequencing_results/15.2_no_primers/10793_93_S43_R1_cuta_noprim.fastq.gz	/Users/evajimenez-guri/Desktop/pollen_sequencing_results/15.2_no_primers/10793_93_S43_R2_cuta_noprim.fastq.gz
10793_94_S44	/Users/evajimenez-guri/Desktop/pollen_sequencing_results/15.2_no_primers/10793_94_S44_R1_cuta_noprim.fastq.gz	/Users/evajimenez-guri/Desktop/pollen_sequencing_results/15.2_no_primers/10793_94_S44_R2_cuta_noprim.fastq.gz
10793_95_S45	/Users/evajimenez-guri/Desktop/pollen_sequencing_results/15.2_no_primers/10793_95_S45_R1_cuta_noprim.fastq.gz	/Users/evajimenez-guri/Desktop/pollen_sequencing_results/15.2_no_primers/10793_95_S45_R2_cuta_noprim.fastq.gz
10793_96_S46	/Users/evajimenez-guri/Desktop/pollen_sequencing_results/15.2_no_primers/10793_96_S46_R1_cuta_noprim.fastq.gz	/Users/evajimenez-guri/Desktop/pollen_sequencing_results/15.2_no_primers/10793_96_S46_R2_cuta_noprim.fastq.gz
10793_97_S47	/Users/evajimenez-guri/Desktop/pollen_sequencing_results/15.2_no_primers/10793_97_S47_R1_cuta_noprim.fastq.gz	/Users/evajimenez-guri/Desktop/pollen_sequencing_results/15.2_no_primers/10793_97_S47_R2_cuta_noprim.fastq.gz
10793_98_S48	/Users/evajimenez-guri/Desktop/pollen_sequencing_results/15.2_no_primers/10793_98_S48_R1_cuta_noprim.fastq.gz	/Users/evajimenez-guri/Desktop/pollen_sequencing_results/15.2_no_primers/10793_98_S48_R2_cuta_noprim.fastq.gz
10793_99_S49	/Users/evajimenez-guri/Desktop/pollen_sequencing_results/15.2_no_primers/10793_99_S49_R1_cuta_noprim.fastq.gz	/Users/evajimenez-guri/Desktop/pollen_sequencing_results/15.2_no_primers/10793_99_S49_R2_cuta_noprim.fastq.gz
10793_neg_S96	/Users/evajimenez-guri/Desktop/pollen_sequencing_results/15.2_no_primers/10793_neg_S96_R1_cuta_noprim.fastq.gz	/Users/evajimenez-guri/Desktop/pollen_sequencing_results/15.2_no_primers/10793_neg_S96_R2_cuta_noprim.fastq.gz
10793_open4_S94	/Users/evajimenez-guri/Desktop/pollen_sequencing_results/15.2_no_primers/10793_open4_S94_R1_cuta_noprim.fastq.gz	/Users/evajimenez-guri/Desktop/pollen_sequencing_results/15.2_no_primers/10793_open4_S94_R2_cuta_noprim.fastq.gz
10793_open5_S95	/Users/evajimenez-guri/Desktop/pollen_sequencing_results/15.2_no_primers/10793_open5_S95_R1_cuta_noprim.fastq.gz	/Users/evajimenez-guri/Desktop/pollen_sequencing_results/15.2_no_primers/10793_open5_S95_R2_cuta_noprim.fastq.gz
